# Supplementary material for: Myelin Basic Protein Post-Translational Modifications Orchestrate Astrocyte Regulatory Networks
Source: NeuroSci. 2026 Feb 13;7(1):26. doi: 10.3390/neurosci7010026 (PMC12921786; doi:10.3390/neurosci7010026)
Supplement: Supplementary file 1 [file neurosci-07-00026-s001.zip]

Archive with 8 entries (8 files):
- Figure S1 Suppl.-AAR-CYT-1_Analysis_To ASTR..xls
- Figure S8 WB-beta-actin- For Figure 8.tif
- Figure S8 WB-For fig.8 (LXR) densitometry.xls
- Figure S8 WB-For Figure 8 (1).tif
- Figure S8 WB-Suppl.for Fig.8_.tif
- Figure S9  PCR-Suppl.for 9(3).tif
- Figure S9 PCR-Suppl. for Fig.9(2).tif
- Figure S9 PCR-Suppl. for Fig9(1).tif
