# Supplementary material for: Myelin Basic Protein Post-Translational Modifications Orchestrate Astrocyte Regulatory Networks
Source: NeuroSci. 2026 Feb 13;7(1):26. doi: 10.3390/neurosci7010026 (PMC12921786; doi:10.3390/neurosci7010026)
Supplement: Supplementary file 1 [file neurosci-07-00026-s001.zip › Figure S1 Suppl.-AAR-CYT-1_Analysis_To ASTR..xls]

## Sheet: Importing Data
RayBio® Cytokine Antibody Arrays -- Rat Cytokine Antibody Array 1

## Sheet: Aligning Data
RayBio® Cytokine Antibody Arrays -- Rat Cytokine Antibody Array 1
AST. Cont
	A	B	C	D	E	F	G	H		Background
1	18100	19100	185	141	7030	13100	1110	1600
2	17200	18100	74	261	5960	14200	1300	1690
3	1690	1020	2240	1670	2070	548	1100	2560
4	1590	1330	2170	1740	2400	878	1200	2500
5	54	25100	8380	3350	19100	1490	8880	-166
6	627	25000	9320	2630	18600	1900	8930	-47
7	-69	-76	-156	43	100	103	-50	21000
8	-8	58	51	35	24	7	-29	24000
AST. C1
	A	B	C	D	E	F	G	H		Background
1	17200	19300	335	390	4960	10700	959	1710
2	16600	19200	50	668	4930	11900	545	1550
3	1080	374	3120	1310	1910	392	2020	3980
4	1230	636	1860	1210	1460	572	3000	3670
5	774	23100	8670	2680	18300	1310	10500	-144
6	173	22300	8800	2680	15900	1520	8610	-129
7	175	-159	-51	-143	-570	371	-9	22300
8	368	-42	-123	217	-70	77	-135	19400
AST. C4
	A	B	C	D	E	F	G	H		Background
1	20000	18000	176	-49	7180	11800	448	3000
2	19600	20000	283	-6	7640	12300	1190	2270
3	1910	341	3320	1820	1360	760	1620	3810
4	2320	795	3090	1570	1720	602	1540	3260
5	542	24400	12200	2930	22300	1200	10700	-212
6	421	25800	11300	2630	20200	1300	9470	-164
7	-112	-34	-48	-80	363	-628	-247	21300
8	50	113	131	-72	382	-627	-156	17300
AST.C8
	A	B	C	D	E	F	G	H		Background
1	20600	18200	173	34	7550	11800	595	2130
2	20100	19800	94	172	7640	12400	1150	2270
3	2070	790	3310	2320	1780	746	2340	3840
4	2510	682	3720	1810	1440	772	2190	3170
5	943	24900	12000	2360	22300	3300	10500	-143
6	360	25300	11200	2080	20600	1920	9560	-28
7	-3	17	-406	-380	-300	-821	-162	21300
8	-107	-152	-64	-442	723	-804	81	16800
Sample 5
	A	B	C	D	E	F	G	H		Background
1	A1	B1	C1	D1	E1	F1	G1	H1
2	A2	B2	C2	D2	E2	F2	G2	H2
3	A3	B3	C3	D3	E3	F3	G3	H3
4	A4	B4	C4	D4	E4	F4	G4	H4
5	A5	B5	C5	D5	E5	F5	G5	H5
6	A6	B6	C6	D6	E6	F6	G6	H6
7	A7	B7	C7	D7	E7	F7	G7	H7
8	A8	B8	C8	D8	E8	F8	G8	H8
Sample 6
	A	B	C	D	E	F	G	H		Background
1	A1	B1	C1	D1	E1	F1	G1	H1
2	A2	B2	C2	D2	E2	F2	G2	H2
3	A3	B3	C3	D3	E3	F3	G3	H3
4	A4	B4	C4	D4	E4	F4	G4	H4
5	A5	B5	C5	D5	E5	F5	G5	H5
6	A6	B6	C6	D6	E6	F6	G6	H6
7	A7	B7	C7	D7	E7	F7	G7	H7
8	A8	B8	C8	D8	E8	F8	G8	H8
Sample 7
	A	B	C	D	E	F	G	H		Background
1	A1	B1	C1	D1	E1	F1	G1	H1
2	A2	B2	C2	D2	E2	F2	G2	H2
3	A3	B3	C3	D3	E3	F3	G3	H3
4	A4	B4	C4	D4	E4	F4	G4	H4
5	A5	B5	C5	D5	E5	F5	G5	H5
6	A6	B6	C6	D6	E6	F6	G6	H6
7	A7	B7	C7	D7	E7	F7	G7	H7
8	A8	B8	C8	D8	E8	F8	G8	H8
Sample 8
	A	B	C	D	E	F	G	H		Background
1	A1	B1	C1	D1	E1	F1	G1	H1
2	A2	B2	C2	D2	E2	F2	G2	H2
3	A3	B3	C3	D3	E3	F3	G3	H3
4	A4	B4	C4	D4	E4	F4	G4	H4
5	A5	B5	C5	D5	E5	F5	G5	H5
6	A6	B6	C6	D6	E6	F6	G6	H6
7	A7	B7	C7	D7	E7	F7	G7	H7
8	A8	B8	C8	D8	E8	F8	G8	H8
Sample 9
	A	B	C	D	E	F	G	H		Background
1	A1	B1	C1	D1	E1	F1	G1	H1
2	A2	B2	C2	D2	E2	F2	G2	H2
3	A3	B3	C3	D3	E3	F3	G3	H3
4	A4	B4	C4	D4	E4	F4	G4	H4
5	A5	B5	C5	D5	E5	F5	G5	H5
6	A6	B6	C6	D6	E6	F6	G6	H6
7	A7	B7	C7	D7	E7	F7	G7	H7
8	A8	B8	C8	D8	E8	F8	G8	H8
Sample 10
	A	B	C	D	E	F	G	H		Background
1	A1	B1	C1	D1	E1	F1	G1	H1
2	A2	B2	C2	D2	E2	F2	G2	H2
3	A3	B3	C3	D3	E3	F3	G3	H3
4	A4	B4	C4	D4	E4	F4	G4	H4
5	A5	B5	C5	D5	E5	F5	G5	H5
6	A6	B6	C6	D6	E6	F6	G6	H6
7	A7	B7	C7	D7	E7	F7	G7	H7
8	A8	B8	C8	D8	E8	F8	G8	H8
Sample 11
	A	B	C	D	E	F	G	H		Background
1	A1	B1	C1	D1	E1	F1	G1	H1
2	A2	B2	C2	D2	E2	F2	G2	H2
3	A3	B3	C3	D3	E3	F3	G3	H3
4	A4	B4	C4	D4	E4	F4	G4	H4
5	A5	B5	C5	D5	E5	F5	G5	H5
6	A6	B6	C6	D6	E6	F6	G6	H6
7	A7	B7	C7	D7	E7	F7	G7	H7
8	A8	B8	C8	D8	E8	F8	G8	H8
Sample 12
	A	B	C	D	E	F	G	H		Background
1	A1	B1	C1	D1	E1	F1	G1	H1
2	A2	B2	C2	D2	E2	F2	G2	H2
3	A3	B3	C3	D3	E3	F3	G3	H3
4	A4	B4	C4	D4	E4	F4	G4	H4
5	A5	B5	C5	D5	E5	F5	G5	H5
6	A6	B6	C6	D6	E6	F6	G6	H6
7	A7	B7	C7	D7	E7	F7	G7	H7
8	A8	B8	C8	D8	E8	F8	G8	H8
Sample 13
	A	B	C	D	E	F	G	H		Background
1	A1	B1	C1	D1	E1	F1	G1	H1
2	A2	B2	C2	D2	E2	F2	G2	H2
3	A3	B3	C3	D3	E3	F3	G3	H3
4	A4	B4	C4	D4	E4	F4	G4	H4
5	A5	B5	C5	D5	E5	F5	G5	H5
6	A6	B6	C6	D6	E6	F6	G6	H6
7	A7	B7	C7	D7	E7	F7	G7	H7
8	A8	B8	C8	D8	E8	F8	G8	H8
Sample 14
	A	B	C	D	E	F	G	H		Background
1	A1	B1	C1	D1	E1	F1	G1	H1
2	A2	B2	C2	D2	E2	F2	G2	H2
3	A3	B3	C3	D3	E3	F3	G3	H3
4	A4	B4	C4	D4	E4	F4	G4	H4
5	A5	B5	C5	D5	E5	F5	G5	H5
6	A6	B6	C6	D6	E6	F6	G6	H6
7	A7	B7	C7	D7	E7	F7	G7	H7
8	A8	B8	C8	D8	E8	F8	G8	H8
Sample 15
	A	B	C	D	E	F	G	H		Background
1	A1	B1	C1	D1	E1	F1	G1	H1
2	A2	B2	C2	D2	E2	F2	G2	H2
3	A3	B3	C3	D3	E3	F3	G3	H3
4	A4	B4	C4	D4	E4	F4	G4	H4
5	A5	B5	C5	D5	E5	F5	G5	H5
6	A6	B6	C6	D6	E6	F6	G6	H6
7	A7	B7	C7	D7	E7	F7	G7	H7
8	A8	B8	C8	D8	E8	F8	G8	H8
SAMPLE 16
	A	B	C	D	E	F	G	H		Background
1	A1	B1	C1	D1	E1	F1	G1	H1
2	A2	B2	C2	D2	E2	F2	G2	H2
3	A3	B3	C3	D3	E3	F3	G3	H3
4	A4	B4	C4	D4	E4	F4	G4	H4
5	A5	B5	C5	D5	E5	F5	G5	H5
6	A6	B6	C6	D6	E6	F6	G6	H6
7	A7	B7	C7	D7	E7	F7	G7	H7
8	A8	B8	C8	D8	E8	F8	G8	H8
SAMPLE 17
	A	B	C	D	E	F	G	H		Background
1	A1	B1	C1	D1	E1	F1	G1	H1
2	A2	B2	C2	D2	E2	F2	G2	H2
3	A3	B3	C3	D3	E3	F3	G3	H3
4	A4	B4	C4	D4	E4	F4	G4	H4
5	A5	B5	C5	D5	E5	F5	G5	H5
6	A6	B6	C6	D6	E6	F6	G6	H6
7	A7	B7	C7	D7	E7	F7	G7	H7
8	A8	B8	C8	D8	E8	F8	G8	H8
SAMPLE 18
	A	B	C	D	E	F	G	H		Background
1	A1	B1	C1	D1	E1	F1	G1	H1
2	A2	B2	C2	D2	E2	F2	G2	H2
3	A3	B3	C3	D3	E3	F3	G3	H3
4	A4	B4	C4	D4	E4	F4	G4	H4
5	A5	B5	C5	D5	E5	F5	G5	H5
6	A6	B6	C6	D6	E6	F6	G6	H6
7	A7	B7	C7	D7	E7	F7	G7	H7
8	A8	B8	C8	D8	E8	F8	G8	H8
SAMPLE 19
	A	B	C	D	E	F	G	H		Background
1	A1	B1	C1	D1	E1	F1	G1	H1
2	A2	B2	C2	D2	E2	F2	G2	H2
3	A3	B3	C3	D3	E3	F3	G3	H3
4	A4	B4	C4	D4	E4	F4	G4	H4
5	A5	B5	C5	D5	E5	F5	G5	H5
6	A6	B6	C6	D6	E6	F6	G6	H6
7	A7	B7	C7	D7	E7	F7	G7	H7
8	A8	B8	C8	D8	E8	F8	G8	H8
SAMPLE 20
	A	B	C	D	E	F	G	H		Background
1	A1	B1	C1	D1	E1	F1	G1	H1
2	A2	B2	C2	D2	E2	F2	G2	H2
3	A3	B3	C3	D3	E3	F3	G3	H3
4	A4	B4	C4	D4	E4	F4	G4	H4
5	A5	B5	C5	D5	E5	F5	G5	H5
6	A6	B6	C6	D6	E6	F6	G6	H6
7	A7	B7	C7	D7	E7	F7	G7	H7
8	A8	B8	C8	D8	E8	F8	G8	H8
SAMPLE 21
	A	B	C	D	E	F	G	H		Background
1	A1	B1	C1	D1	E1	F1	G1	H1
2	A2	B2	C2	D2	E2	F2	G2	H2
3	A3	B3	C3	D3	E3	F3	G3	H3
4	A4	B4	C4	D4	E4	F4	G4	H4
5	A5	B5	C5	D5	E5	F5	G5	H5
6	A6	B6	C6	D6	E6	F6	G6	H6
7	A7	B7	C7	D7	E7	F7	G7	H7
8	A8	B8	C8	D8	E8	F8	G8	H8
SAMPLE 22
	A	B	C	D	E	F	G	H		Background
1	A1	B1	C1	D1	E1	F1	G1	H1
2	A2	B2	C2	D2	E2	F2	G2	H2
3	A3	B3	C3	D3	E3	F3	G3	H3
4	A4	B4	C4	D4	E4	F4	G4	H4
5	A5	B5	C5	D5	E5	F5	G5	H5
6	A6	B6	C6	D6	E6	F6	G6	H6
7	A7	B7	C7	D7	E7	F7	G7	H7
8	A8	B8	C8	D8	E8	F8	G8	H8
SAMPLE 23
	A	B	C	D	E	F	G	H		Background
1	A1	B1	C1	D1	E1	F1	G1	H1
2	A2	B2	C2	D2	E2	F2	G2	H2
3	A3	B3	C3	D3	E3	F3	G3	H3
4	A4	B4	C4	D4	E4	F4	G4	H4
5	A5	B5	C5	D5	E5	F5	G5	H5
6	A6	B6	C6	D6	E6	F6	G6	H6
7	A7	B7	C7	D7	E7	F7	G7	H7
8	A8	B8	C8	D8	E8	F8	G8	H8
SAMPLE 24
	A	B	C	D	E	F	G	H		Background
1	A1	B1	C1	D1	E1	F1	G1	H1
2	A2	B2	C2	D2	E2	F2	G2	H2
3	A3	B3	C3	D3	E3	F3	G3	H3
4	A4	B4	C4	D4	E4	F4	G4	H4
5	A5	B5	C5	D5	E5	F5	G5	H5
6	A6	B6	C6	D6	E6	F6	G6	H6
7	A7	B7	C7	D7	E7	F7	G7	H7
8	A8	B8	C8	D8	E8	F8	G8	H8

## Sheet: Map and Ab list
RayBio® Cytokine Antibody Arrays -- Rat Cytokine Antibody Array 1
AST. Cont
	A	B	C	D	E	F	G	H		Background
1	POS	POS	NEG	NEG	CINC-2	CINC-3	CNTF	Fractaline
	18100	19100	185	141	7030	13100	1110	1600		0
2	POS	POS	NEG	NEG	CINC-2	CINC-3	CNTF	Fractaline		0
	17200	18100	74	261	5960	14200	1300	1690		0
3	GM-CSF	IFN-gamma	IL1-alpha	IL-1bate	IL-4	IL-6	IL-10	LIX		0
	1690	1020	2240	1670	2070	548	1100	2560
4	GM-CSF	IFN-gamma	IL1-alpha	IL-1bate	IL-4	IL-6	IL-10	LIX
	1590	1330	2170	1740	2400	878	1200	2500
5	Leptin	MCP-1	MIP-3a	beta-NGF	TIMP-1	TNF-alpha	VEGF	BLANK
	54	25100	8380	3350	19100	1490	8880	-166
6	Leptin	MCP-1	MIP-3a	beta-NGF	TIMP-1	TNF-alpha	VEGF	BLANK
	627	25000	9320	2630	18600	1900	8930	-47
7	BLANK	BLANK	BLANK	BLANK	BLANK	BLANK	BLANK	POS
	-69	-76	-156	43	100	103	-50	21000
8	BLANK	BLANK	BLANK	BLANK	BLANK	BLANK	BLANK	POS
	-8	58	51	35	24	7	-29	24000
AST. C1
	A	B	C	D	E	F	G	H		Background
1	POS	POS	NEG	NEG	CINC-2	CINC-3	CNTF	Fractaline
	17200	19300	335	390	4960	10700	959	1710		0
2	POS	POS	NEG	NEG	CINC-2	CINC-3	CNTF	Fractaline		0
	16600	19200	50	668	4930	11900	545	1550		0
3	GM-CSF	IFN-gamma	IL1-alpha	IL-1bate	IL-4	IL-6	IL-10	LIX		0
	1080	374	3120	1310	1910	392	2020	3980
4	GM-CSF	IFN-gamma	IL1-alpha	IL-1bate	IL-4	IL-6	IL-10	LIX
	1230	636	1860	1210	1460	572	3000	3670
5	Leptin	MCP-1	MIP-3a	beta-NGF	TIMP-1	TNF-alpha	VEGF	BLANK
	774	23100	8670	2680	18300	1310	10500	-144
6	Leptin	MCP-1	MIP-3a	beta-NGF	TIMP-1	TNF-alpha	VEGF	BLANK
	173	22300	8800	2680	15900	1520	8610	-129
7	BLANK	BLANK	BLANK	BLANK	BLANK	BLANK	BLANK	POS
	175	-159	-51	-143	-570	371	-9	22300
8	BLANK	BLANK	BLANK	BLANK	BLANK	BLANK	BLANK	POS
	368	-42	-123	217	-70	77	-135	19400
AST. C4
	A	B	C	D	E	F	G	H		Background
1	POS	POS	NEG	NEG	CINC-2	CINC-3	CNTF	Fractaline
	20000	18000	176	-49	7180	11800	448	3000		0
2	POS	POS	NEG	NEG	CINC-2	CINC-3	CNTF	Fractaline		0
	19600	20000	283	-6	7640	12300	1190	2270		0
3	GM-CSF	IFN-gamma	IL1-alpha	IL-1bate	IL-4	IL-6	IL-10	LIX		0
	1910	341	3320	1820	1360	760	1620	3810
4	GM-CSF	IFN-gamma	IL1-alpha	IL-1bate	IL-4	IL-6	IL-10	LIX
	2320	795	3090	1570	1720	602	1540	3260
5	Leptin	MCP-1	MIP-3a	beta-NGF	TIMP-1	TNF-alpha	VEGF	BLANK
	542	24400	12200	2930	22300	1200	10700	-212
6	Leptin	MCP-1	MIP-3a	beta-NGF	TIMP-1	TNF-alpha	VEGF	BLANK
	421	25800	11300	2630	20200	1300	9470	-164
7	BLANK	BLANK	BLANK	BLANK	BLANK	BLANK	BLANK	POS
	-112	-34	-48	-80	363	-628	-247	21300
8	BLANK	BLANK	BLANK	BLANK	BLANK	BLANK	BLANK	POS
	50	113	131	-72	382	-627	-156	17300
AST.C8
	A	B	C	D	E	F	G	H		Background
1	POS	POS	NEG	NEG	CINC-2	CINC-3	CNTF	Fractaline
	20600	18200	173	34	7550	11800	595	2130		0
2	POS	POS	NEG	NEG	CINC-2	CINC-3	CNTF	Fractaline		0
	20100	19800	94	172	7640	12400	1150	2270		0
3	GM-CSF	IFN-gamma	IL1-alpha	IL-1bate	IL-4	IL-6	IL-10	LIX		0
	2070	790	3310	2320	1780	746	2340	3840
4	GM-CSF	IFN-gamma	IL1-alpha	IL-1bate	IL-4	IL-6	IL-10	LIX
	2510	682	3720	1810	1440	772	2190	3170
5	Leptin	MCP-1	MIP-3a	beta-NGF	TIMP-1	TNF-alpha	VEGF	BLANK
	943	24900	12000	2360	22300	3300	10500	-143
6	Leptin	MCP-1	MIP-3a	beta-NGF	TIMP-1	TNF-alpha	VEGF	BLANK
	360	25300	11200	2080	20600	1920	9560	-28
7	BLANK	BLANK	BLANK	BLANK	BLANK	BLANK	BLANK	POS
	-3	17	-406	-380	-300	-821	-162	21300
8	BLANK	BLANK	BLANK	BLANK	BLANK	BLANK	BLANK	POS
	-107	-152	-64	-442	723	-804	81	16800
Sample 5
	A	B	C	D	E	F	G	H		Background
1	POS	POS	NEG	NEG	CINC-2	CINC-3	CNTF	Fractaline
	A1	B1	C1	D1	E1	F1	G1	H1		0
2	POS	POS	NEG	NEG	CINC-2	CINC-3	CNTF	Fractaline		0
	A2	B2	C2	D2	E2	F2	G2	H2		0
3	GM-CSF	IFN-gamma	IL1-alpha	IL-1bate	IL-4	IL-6	IL-10	LIX		0
	A3	B3	C3	D3	E3	F3	G3	H3
4	GM-CSF	IFN-gamma	IL1-alpha	IL-1bate	IL-4	IL-6	IL-10	LIX
	A4	B4	C4	D4	E4	F4	G4	H4
5	Leptin	MCP-1	MIP-3a	beta-NGF	TIMP-1	TNF-alpha	VEGF	BLANK
	A5	B5	C5	D5	E5	F5	G5	H5
6	Leptin	MCP-1	MIP-3a	beta-NGF	TIMP-1	TNF-alpha	VEGF	BLANK
	A6	B6	C6	D6	E6	F6	G6	H6
7	BLANK	BLANK	BLANK	BLANK	BLANK	BLANK	BLANK	POS
	A7	B7	C7	D7	E7	F7	G7	H7
8	BLANK	BLANK	BLANK	BLANK	BLANK	BLANK	BLANK	POS
	A8	B8	C8	D8	E8	F8	G8	H8
Sample 6
	A	B	C	D	E	F	G	H		Background
1	POS	POS	NEG	NEG	CINC-2	CINC-3	CNTF	Fractaline
	A1	B1	C1	D1	E1	F1	G1	H1		0
2	POS	POS	NEG	NEG	CINC-2	CINC-3	CNTF	Fractaline		0
	A2	B2	C2	D2	E2	F2	G2	H2		0
3	GM-CSF	IFN-gamma	IL1-alpha	IL-1bate	IL-4	IL-6	IL-10	LIX		0
	A3	B3	C3	D3	E3	F3	G3	H3
4	GM-CSF	IFN-gamma	IL1-alpha	IL-1bate	IL-4	IL-6	IL-10	LIX
	A4	B4	C4	D4	E4	F4	G4	H4
5	Leptin	MCP-1	MIP-3a	beta-NGF	TIMP-1	TNF-alpha	VEGF	BLANK
	A5	B5	C5	D5	E5	F5	G5	H5
6	Leptin	MCP-1	MIP-3a	beta-NGF	TIMP-1	TNF-alpha	VEGF	BLANK
	A6	B6	C6	D6	E6	F6	G6	H6
7	BLANK	BLANK	BLANK	BLANK	BLANK	BLANK	BLANK	POS
	A7	B7	C7	D7	E7	F7	G7	H7
8	BLANK	BLANK	BLANK	BLANK	BLANK	BLANK	BLANK	POS
	A8	B8	C8	D8	E8	F8	G8	H8
Sample 7
	A	B	C	D	E	F	G	H
1	POS	POS	NEG	NEG	CINC-2	CINC-3	CNTF	Fractaline		Background
	A1	B1	C1	D1	E1	F1	G1	H1		0
2	POS	POS	NEG	NEG	CINC-2	CINC-3	CNTF	Fractaline		0
	A2	B2	C2	D2	E2	F2	G2	H2		0
3	GM-CSF	IFN-gamma	IL1-alpha	IL-1bate	IL-4	IL-6	IL-10	LIX		0
	A3	B3	C3	D3	E3	F3	G3	H3
4	GM-CSF	IFN-gamma	IL1-alpha	IL-1bate	IL-4	IL-6	IL-10	LIX
	A4	B4	C4	D4	E4	F4	G4	H4
5	Leptin	MCP-1	MIP-3a	beta-NGF	TIMP-1	TNF-alpha	VEGF	BLANK
	A5	B5	C5	D5	E5	F5	G5	H5
6	Leptin	MCP-1	MIP-3a	beta-NGF	TIMP-1	TNF-alpha	VEGF	BLANK
	A6	B6	C6	D6	E6	F6	G6	H6
7	BLANK	BLANK	BLANK	BLANK	BLANK	BLANK	BLANK	POS
	A7	B7	C7	D7	E7	F7	G7	H7
8	BLANK	BLANK	BLANK	BLANK	BLANK	BLANK	BLANK	POS
	A8	B8	C8	D8	E8	F8	G8	H8
Sample 8
	A	B	C	D	E	F	G	H		Background
1	POS	POS	NEG	NEG	CINC-2	CINC-3	CNTF	Fractaline
	A1	B1	C1	D1	E1	F1	G1	H1		0
2	POS	POS	NEG	NEG	CINC-2	CINC-3	CNTF	Fractaline		0
	A2	B2	C2	D2	E2	F2	G2	H2		0
3	GM-CSF	IFN-gamma	IL1-alpha	IL-1bate	IL-4	IL-6	IL-10	LIX		0
	A3	B3	C3	D3	E3	F3	G3	H3
4	GM-CSF	IFN-gamma	IL1-alpha	IL-1bate	IL-4	IL-6	IL-10	LIX
	A4	B4	C4	D4	E4	F4	G4	H4
5	Leptin	MCP-1	MIP-3a	beta-NGF	TIMP-1	TNF-alpha	VEGF	BLANK
	A5	B5	C5	D5	E5	F5	G5	H5
6	Leptin	MCP-1	MIP-3a	beta-NGF	TIMP-1	TNF-alpha	VEGF	BLANK
	A6	B6	C6	D6	E6	F6	G6	H6
7	BLANK	BLANK	BLANK	BLANK	BLANK	BLANK	BLANK	POS
	A7	B7	C7	D7	E7	F7	G7	H7
8	BLANK	BLANK	BLANK	BLANK	BLANK	BLANK	BLANK	POS
	A8	B8	C8	D8	E8	F8	G8	H8
Sample 9
	A	B	C	D	E	F	G	H		Background
1	POS	POS	NEG	NEG	CINC-2	CINC-3	CNTF	Fractaline
	A1	B1	C1	D1	E1	F1	G1	H1		0
2	POS	POS	NEG	NEG	CINC-2	CINC-3	CNTF	Fractaline		0
	A2	B2	C2	D2	E2	F2	G2	H2		0
3	GM-CSF	IFN-gamma	IL1-alpha	IL-1bate	IL-4	IL-6	IL-10	LIX		0
	A3	B3	C3	D3	E3	F3	G3	H3
4	GM-CSF	IFN-gamma	IL1-alpha	IL-1bate	IL-4	IL-6	IL-10	LIX
	A4	B4	C4	D4	E4	F4	G4	H4
5	Leptin	MCP-1	MIP-3a	beta-NGF	TIMP-1	TNF-alpha	VEGF	BLANK
	A5	B5	C5	D5	E5	F5	G5	H5
6	Leptin	MCP-1	MIP-3a	beta-NGF	TIMP-1	TNF-alpha	VEGF	BLANK
	A6	B6	C6	D6	E6	F6	G6	H6
7	BLANK	BLANK	BLANK	BLANK	BLANK	BLANK	BLANK	POS
	A7	B7	C7	D7	E7	F7	G7	H7
8	BLANK	BLANK	BLANK	BLANK	BLANK	BLANK	BLANK	POS
	A8	B8	C8	D8	E8	F8	G8	H8
Sample 10
	A	B	C	D	E	F	G	H		Background
1	POS	POS	NEG	NEG	CINC-2	CINC-3	CNTF	Fractaline
	A1	B1	C1	D1	E1	F1	G1	H1		0
2	POS	POS	NEG	NEG	CINC-2	CINC-3	CNTF	Fractaline		0
	A2	B2	C2	D2	E2	F2	G2	H2		0
3	GM-CSF	IFN-gamma	IL1-alpha	IL-1bate	IL-4	IL-6	IL-10	LIX		0
	A3	B3	C3	D3	E3	F3	G3	H3
4	GM-CSF	IFN-gamma	IL1-alpha	IL-1bate	IL-4	IL-6	IL-10	LIX
	A4	B4	C4	D4	E4	F4	G4	H4
5	Leptin	MCP-1	MIP-3a	beta-NGF	TIMP-1	TNF-alpha	VEGF	BLANK
	A5	B5	C5	D5	E5	F5	G5	H5
6	Leptin	MCP-1	MIP-3a	beta-NGF	TIMP-1	TNF-alpha	VEGF	BLANK
	A6	B6	C6	D6	E6	F6	G6	H6
7	BLANK	BLANK	BLANK	BLANK	BLANK	BLANK	BLANK	POS
	A7	B7	C7	D7	E7	F7	G7	H7
8	BLANK	BLANK	BLANK	BLANK	BLANK	BLANK	BLANK	POS
	A8	B8	C8	D8	E8	F8	G8	H8
Sample 11
	A	B	C	D	E	F	G	H		Background
1	POS	POS	NEG	NEG	CINC-2	CINC-3	CNTF	Fractaline
	A1	B1	C1	D1	E1	F1	G1	H1		0
2	POS	POS	NEG	NEG	CINC-2	CINC-3	CNTF	Fractaline		0
	A2	B2	C2	D2	E2	F2	G2	H2		0
3	GM-CSF	IFN-gamma	IL1-alpha	IL-1bate	IL-4	IL-6	IL-10	LIX		0
	A3	B3	C3	D3	E3	F3	G3	H3
4	GM-CSF	IFN-gamma	IL1-alpha	IL-1bate	IL-4	IL-6	IL-10	LIX
	A4	B4	C4	D4	E4	F4	G4	H4
5	Leptin	MCP-1	MIP-3a	beta-NGF	TIMP-1	TNF-alpha	VEGF	BLANK
	A5	B5	C5	D5	E5	F5	G5	H5
6	Leptin	MCP-1	MIP-3a	beta-NGF	TIMP-1	TNF-alpha	VEGF	BLANK
	A6	B6	C6	D6	E6	F6	G6	H6
7	BLANK	BLANK	BLANK	BLANK	BLANK	BLANK	BLANK	POS
	A7	B7	C7	D7	E7	F7	G7	H7
8	BLANK	BLANK	BLANK	BLANK	BLANK	BLANK	BLANK	POS
	A8	B8	C8	D8	E8	F8	G8	H8
Sample 12
	A	B	C	D	E	F	G	H		Background
1	POS	POS	NEG	NEG	CINC-2	CINC-3	CNTF	Fractaline
	A1	B1	C1	D1	E1	F1	G1	H1		0
2	POS	POS	NEG	NEG	CINC-2	CINC-3	CNTF	Fractaline		0
	A2	B2	C2	D2	E2	F2	G2	H2		0
3	GM-CSF	IFN-gamma	IL1-alpha	IL-1bate	IL-4	IL-6	IL-10	LIX		0
	A3	B3	C3	D3	E3	F3	G3	H3
4	GM-CSF	IFN-gamma	IL1-alpha	IL-1bate	IL-4	IL-6	IL-10	LIX
	A4	B4	C4	D4	E4	F4	G4	H4
5	Leptin	MCP-1	MIP-3a	beta-NGF	TIMP-1	TNF-alpha	VEGF	BLANK
	A5	B5	C5	D5	E5	F5	G5	H5
6	Leptin	MCP-1	MIP-3a	beta-NGF	TIMP-1	TNF-alpha	VEGF	BLANK
	A6	B6	C6	D6	E6	F6	G6	H6
7	BLANK	BLANK	BLANK	BLANK	BLANK	BLANK	BLANK	POS
	A7	B7	C7	D7	E7	F7	G7	H7
8	BLANK	BLANK	BLANK	BLANK	BLANK	BLANK	BLANK	POS
	A8	B8	C8	D8	E8	F8	G8	H8
Sample 13
	A	B	C	D	E	F	G	H		Background
1	POS	POS	NEG	NEG	CINC-2	CINC-3	CNTF	Fractaline
	A1	B1	C1	D1	E1	F1	G1	H1		0
2	POS	POS	NEG	NEG	CINC-2	CINC-3	CNTF	Fractaline		0
	A2	B2	C2	D2	E2	F2	G2	H2		0
3	GM-CSF	IFN-gamma	IL1-alpha	IL-1bate	IL-4	IL-6	IL-10	LIX		0
	A3	B3	C3	D3	E3	F3	G3	H3
4	GM-CSF	IFN-gamma	IL1-alpha	IL-1bate	IL-4	IL-6	IL-10	LIX
	A4	B4	C4	D4	E4	F4	G4	H4
5	Leptin	MCP-1	MIP-3a	beta-NGF	TIMP-1	TNF-alpha	VEGF	BLANK
	A5	B5	C5	D5	E5	F5	G5	H5
6	Leptin	MCP-1	MIP-3a	beta-NGF	TIMP-1	TNF-alpha	VEGF	BLANK
	A6	B6	C6	D6	E6	F6	G6	H6
7	BLANK	BLANK	BLANK	BLANK	BLANK	BLANK	BLANK	POS
	A7	B7	C7	D7	E7	F7	G7	H7
8	BLANK	BLANK	BLANK	BLANK	BLANK	BLANK	BLANK	POS
	A8	B8	C8	D8	E8	F8	G8	H8
Sample 14
	A	B	C	D	E	F	G	H		Background
1	POS	POS	NEG	NEG	CINC-2	CINC-3	CNTF	Fractaline
	A1	B1	C1	D1	E1	F1	G1	H1		0
2	POS	POS	NEG	NEG	CINC-2	CINC-3	CNTF	Fractaline		0
	A2	B2	C2	D2	E2	F2	G2	H2		0
3	GM-CSF	IFN-gamma	IL1-alpha	IL-1bate	IL-4	IL-6	IL-10	LIX		0
	A3	B3	C3	D3	E3	F3	G3	H3
4	GM-CSF	IFN-gamma	IL1-alpha	IL-1bate	IL-4	IL-6	IL-10	LIX
	A4	B4	C4	D4	E4	F4	G4	H4
5	Leptin	MCP-1	MIP-3a	beta-NGF	TIMP-1	TNF-alpha	VEGF	BLANK
	A5	B5	C5	D5	E5	F5	G5	H5
6	Leptin	MCP-1	MIP-3a	beta-NGF	TIMP-1	TNF-alpha	VEGF	BLANK
	A6	B6	C6	D6	E6	F6	G6	H6
7	BLANK	BLANK	BLANK	BLANK	BLANK	BLANK	BLANK	POS
	A7	B7	C7	D7	E7	F7	G7	H7
8	BLANK	BLANK	BLANK	BLANK	BLANK	BLANK	BLANK	POS
	A8	B8	C8	D8	E8	F8	G8	H8
Sample 15
	A	B	C	D	E	F	G	H		Background
1	POS	POS	NEG	NEG	CINC-2	CINC-3	CNTF	Fractaline
	A1	B1	C1	D1	E1	F1	G1	H1		0
2	POS	POS	NEG	NEG	CINC-2	CINC-3	CNTF	Fractaline		0
	A2	B2	C2	D2	E2	F2	G2	H2		0
3	GM-CSF	IFN-gamma	IL1-alpha	IL-1bate	IL-4	IL-6	IL-10	LIX		0
	A3	B3	C3	D3	E3	F3	G3	H3
4	GM-CSF	IFN-gamma	IL1-alpha	IL-1bate	IL-4	IL-6	IL-10	LIX
	A4	B4	C4	D4	E4	F4	G4	H4
5	Leptin	MCP-1	MIP-3a	beta-NGF	TIMP-1	TNF-alpha	VEGF	BLANK
	A5	B5	C5	D5	E5	F5	G5	H5
6	Leptin	MCP-1	MIP-3a	beta-NGF	TIMP-1	TNF-alpha	VEGF	BLANK
	A6	B6	C6	D6	E6	F6	G6	H6
7	BLANK	BLANK	BLANK	BLANK	BLANK	BLANK	BLANK	POS
	A7	B7	C7	D7	E7	F7	G7	H7
8	BLANK	BLANK	BLANK	BLANK	BLANK	BLANK	BLANK	POS
	A8	B8	C8	D8	E8	F8	G8	H8
SAMPLE 16
	A	B	C	D	E	F	G	H		Background
1	POS	POS	NEG	NEG	CINC-2	CINC-3	CNTF	Fractaline
	A1	B1	C1	D1	E1	F1	G1	H1		0
2	POS	POS	NEG	NEG	CINC-2	CINC-3	CNTF	Fractaline		0
	A2	B2	C2	D2	E2	F2	G2	H2		0
3	GM-CSF	IFN-gamma	IL1-alpha	IL-1bate	IL-4	IL-6	IL-10	LIX		0
	A3	B3	C3	D3	E3	F3	G3	H3
4	GM-CSF	IFN-gamma	IL1-alpha	IL-1bate	IL-4	IL-6	IL-10	LIX
	A4	B4	C4	D4	E4	F4	G4	H4
5	Leptin	MCP-1	MIP-3a	beta-NGF	TIMP-1	TNF-alpha	VEGF	BLANK
	A5	B5	C5	D5	E5	F5	G5	H5
6	Leptin	MCP-1	MIP-3a	beta-NGF	TIMP-1	TNF-alpha	VEGF	BLANK
	A6	B6	C6	D6	E6	F6	G6	H6
7	BLANK	BLANK	BLANK	BLANK	BLANK	BLANK	BLANK	POS
	A7	B7	C7	D7	E7	F7	G7	H7
8	BLANK	BLANK	BLANK	BLANK	BLANK	BLANK	BLANK	POS
	A8	B8	C8	D8	E8	F8	G8	H8
SAMPLE 17
	A	B	C	D	E	F	G	H		Background
1	POS	POS	NEG	NEG	CINC-2	CINC-3	CNTF	Fractaline
	A1	B1	C1	D1	E1	F1	G1	H1		0
2	POS	POS	NEG	NEG	CINC-2	CINC-3	CNTF	Fractaline		0
	A2	B2	C2	D2	E2	F2	G2	H2		0
3	GM-CSF	IFN-gamma	IL1-alpha	IL-1bate	IL-4	IL-6	IL-10	LIX		0
	A3	B3	C3	D3	E3	F3	G3	H3
4	GM-CSF	IFN-gamma	IL1-alpha	IL-1bate	IL-4	IL-6	IL-10	LIX
	A4	B4	C4	D4	E4	F4	G4	H4
5	Leptin	MCP-1	MIP-3a	beta-NGF	TIMP-1	TNF-alpha	VEGF	BLANK
	A5	B5	C5	D5	E5	F5	G5	H5
6	Leptin	MCP-1	MIP-3a	beta-NGF	TIMP-1	TNF-alpha	VEGF	BLANK
	A6	B6	C6	D6	E6	F6	G6	H6
7	BLANK	BLANK	BLANK	BLANK	BLANK	BLANK	BLANK	POS
	A7	B7	C7	D7	E7	F7	G7	H7
8	BLANK	BLANK	BLANK	BLANK	BLANK	BLANK	BLANK	POS
	A8	B8	C8	D8	E8	F8	G8	H8
SAMPLE 18
	A	B	C	D	E	F	G	H		Background
1	POS	POS	NEG	NEG	CINC-2	CINC-3	CNTF	Fractaline
	A1	B1	C1	D1	E1	F1	G1	H1		0
2	POS	POS	NEG	NEG	CINC-2	CINC-3	CNTF	Fractaline		0
	A2	B2	C2	D2	E2	F2	G2	H2		0
3	GM-CSF	IFN-gamma	IL1-alpha	IL-1bate	IL-4	IL-6	IL-10	LIX		0
	A3	B3	C3	D3	E3	F3	G3	H3
4	GM-CSF	IFN-gamma	IL1-alpha	IL-1bate	IL-4	IL-6	IL-10	LIX
	A4	B4	C4	D4	E4	F4	G4	H4
5	Leptin	MCP-1	MIP-3a	beta-NGF	TIMP-1	TNF-alpha	VEGF	BLANK
	A5	B5	C5	D5	E5	F5	G5	H5
6	Leptin	MCP-1	MIP-3a	beta-NGF	TIMP-1	TNF-alpha	VEGF	BLANK
	A6	B6	C6	D6	E6	F6	G6	H6
7	BLANK	BLANK	BLANK	BLANK	BLANK	BLANK	BLANK	POS
	A7	B7	C7	D7	E7	F7	G7	H7
8	BLANK	BLANK	BLANK	BLANK	BLANK	BLANK	BLANK	POS
	A8	B8	C8	D8	E8	F8	G8	H8
SAMPLE 19
	A	B	C	D	E	F	G	H		Background
1	POS	POS	NEG	NEG	CINC-2	CINC-3	CNTF	Fractaline
	A1	B1	C1	D1	E1	F1	G1	H1		0
2	POS	POS	NEG	NEG	CINC-2	CINC-3	CNTF	Fractaline		0
	A2	B2	C2	D2	E2	F2	G2	H2		0
3	GM-CSF	IFN-gamma	IL1-alpha	IL-1bate	IL-4	IL-6	IL-10	LIX		0
	A3	B3	C3	D3	E3	F3	G3	H3
4	GM-CSF	IFN-gamma	IL1-alpha	IL-1bate	IL-4	IL-6	IL-10	LIX
	A4	B4	C4	D4	E4	F4	G4	H4
5	Leptin	MCP-1	MIP-3a	beta-NGF	TIMP-1	TNF-alpha	VEGF	BLANK
	A5	B5	C5	D5	E5	F5	G5	H5
6	Leptin	MCP-1	MIP-3a	beta-NGF	TIMP-1	TNF-alpha	VEGF	BLANK
	A6	B6	C6	D6	E6	F6	G6	H6
7	BLANK	BLANK	BLANK	BLANK	BLANK	BLANK	BLANK	POS
	A7	B7	C7	D7	E7	F7	G7	H7
8	BLANK	BLANK	BLANK	BLANK	BLANK	BLANK	BLANK	POS
	A8	B8	C8	D8	E8	F8	G8	H8
SAMPLE 20
	A	B	C	D	E	F	G	H		Background
1	POS	POS	NEG	NEG	CINC-2	CINC-3	CNTF	Fractaline
	A1	B1	C1	D1	E1	F1	G1	H1		0
2	POS	POS	NEG	NEG	CINC-2	CINC-3	CNTF	Fractaline		0
	A2	B2	C2	D2	E2	F2	G2	H2		0
3	GM-CSF	IFN-gamma	IL1-alpha	IL-1bate	IL-4	IL-6	IL-10	LIX		0
	A3	B3	C3	D3	E3	F3	G3	H3
4	GM-CSF	IFN-gamma	IL1-alpha	IL-1bate	IL-4	IL-6	IL-10	LIX
	A4	B4	C4	D4	E4	F4	G4	H4
5	Leptin	MCP-1	MIP-3a	beta-NGF	TIMP-1	TNF-alpha	VEGF	BLANK
	A5	B5	C5	D5	E5	F5	G5	H5
6	Leptin	MCP-1	MIP-3a	beta-NGF	TIMP-1	TNF-alpha	VEGF	BLANK
	A6	B6	C6	D6	E6	F6	G6	H6
7	BLANK	BLANK	BLANK	BLANK	BLANK	BLANK	BLANK	POS
	A7	B7	C7	D7	E7	F7	G7	H7
8	BLANK	BLANK	BLANK	BLANK	BLANK	BLANK	BLANK	POS
	A8	B8	C8	D8	E8	F8	G8	H8
SAMPLE 21
	A	B	C	D	E	F	G	H		Background
1	POS	POS	NEG	NEG	CINC-2	CINC-3	CNTF	Fractaline
	A1	B1	C1	D1	E1	F1	G1	H1		0
2	POS	POS	NEG	NEG	CINC-2	CINC-3	CNTF	Fractaline		0
	A2	B2	C2	D2	E2	F2	G2	H2		0
3	GM-CSF	IFN-gamma	IL1-alpha	IL-1bate	IL-4	IL-6	IL-10	LIX		0
	A3	B3	C3	D3	E3	F3	G3	H3
4	GM-CSF	IFN-gamma	IL1-alpha	IL-1bate	IL-4	IL-6	IL-10	LIX
	A4	B4	C4	D4	E4	F4	G4	H4
5	Leptin	MCP-1	MIP-3a	beta-NGF	TIMP-1	TNF-alpha	VEGF	BLANK
	A5	B5	C5	D5	E5	F5	G5	H5
6	Leptin	MCP-1	MIP-3a	beta-NGF	TIMP-1	TNF-alpha	VEGF	BLANK
	A6	B6	C6	D6	E6	F6	G6	H6
7	BLANK	BLANK	BLANK	BLANK	BLANK	BLANK	BLANK	POS
	A7	B7	C7	D7	E7	F7	G7	H7
8	BLANK	BLANK	BLANK	BLANK	BLANK	BLANK	BLANK	POS
	A8	B8	C8	D8	E8	F8	G8	H8
SAMPLE 22
	A	B	C	D	E	F	G	H		Background
1	POS	POS	NEG	NEG	CINC-2	CINC-3	CNTF	Fractaline
	A1	B1	C1	D1	E1	F1	G1	H1		0
2	POS	POS	NEG	NEG	CINC-2	CINC-3	CNTF	Fractaline		0
	A2	B2	C2	D2	E2	F2	G2	H2		0
3	GM-CSF	IFN-gamma	IL1-alpha	IL-1bate	IL-4	IL-6	IL-10	LIX		0
	A3	B3	C3	D3	E3	F3	G3	H3
4	GM-CSF	IFN-gamma	IL1-alpha	IL-1bate	IL-4	IL-6	IL-10	LIX
	A4	B4	C4	D4	E4	F4	G4	H4
5	Leptin	MCP-1	MIP-3a	beta-NGF	TIMP-1	TNF-alpha	VEGF	BLANK
	A5	B5	C5	D5	E5	F5	G5	H5
6	Leptin	MCP-1	MIP-3a	beta-NGF	TIMP-1	TNF-alpha	VEGF	BLANK
	A6	B6	C6	D6	E6	F6	G6	H6
7	BLANK	BLANK	BLANK	BLANK	BLANK	BLANK	BLANK	POS
	A7	B7	C7	D7	E7	F7	G7	H7
8	BLANK	BLANK	BLANK	BLANK	BLANK	BLANK	BLANK	POS
	A8	B8	C8	D8	E8	F8	G8	H8
SAMPLE 23
	A	B	C	D	E	F	G	H		Background
1	POS	POS	NEG	NEG	CINC-2	CINC-3	CNTF	Fractaline
	A1	B1	C1	D1	E1	F1	G1	H1		0
2	POS	POS	NEG	NEG	CINC-2	CINC-3	CNTF	Fractaline		0
	A2	B2	C2	D2	E2	F2	G2	H2		0
3	GM-CSF	IFN-gamma	IL1-alpha	IL-1bate	IL-4	IL-6	IL-10	LIX		0
	A3	B3	C3	D3	E3	F3	G3	H3
4	GM-CSF	IFN-gamma	IL1-alpha	IL-1bate	IL-4	IL-6	IL-10	LIX
	A4	B4	C4	D4	E4	F4	G4	H4
5	Leptin	MCP-1	MIP-3a	beta-NGF	TIMP-1	TNF-alpha	VEGF	BLANK
	A5	B5	C5	D5	E5	F5	G5	H5
6	Leptin	MCP-1	MIP-3a	beta-NGF	TIMP-1	TNF-alpha	VEGF	BLANK
	A6	B6	C6	D6	E6	F6	G6	H6
7	BLANK	BLANK	BLANK	BLANK	BLANK	BLANK	BLANK	POS
	A7	B7	C7	D7	E7	F7	G7	H7
8	BLANK	BLANK	BLANK	BLANK	BLANK	BLANK	BLANK	POS
	A8	B8	C8	D8	E8	F8	G8	H8
SAMPLE 24
	A	B	C	D	E	F	G	H		Background
1	POS	POS	NEG	NEG	CINC-2	CINC-3	CNTF	Fractaline
	A1	B1	C1	D1	E1	F1	G1	H1		0
2	POS	POS	NEG	NEG	CINC-2	CINC-3	CNTF	Fractaline		0
	A2	B2	C2	D2	E2	F2	G2	H2		0
3	GM-CSF	IFN-gamma	IL1-alpha	IL-1bate	IL-4	IL-6	IL-10	LIX		0
	A3	B3	C3	D3	E3	F3	G3	H3
4	GM-CSF	IFN-gamma	IL1-alpha	IL-1bate	IL-4	IL-6	IL-10	LIX
	A4	B4	C4	D4	E4	F4	G4	H4
5	Leptin	MCP-1	MIP-3a	beta-NGF	TIMP-1	TNF-alpha	VEGF	BLANK
	A5	B5	C5	D5	E5	F5	G5	H5
6	Leptin	MCP-1	MIP-3a	beta-NGF	TIMP-1	TNF-alpha	VEGF	BLANK
	A6	B6	C6	D6	E6	F6	G6	H6
7	BLANK	BLANK	BLANK	BLANK	BLANK	BLANK	BLANK	POS
	A7	B7	C7	D7	E7	F7	G7	H7
8	BLANK	BLANK	BLANK	BLANK	BLANK	BLANK	BLANK	POS
	A8	B8	C8	D8	E8	F8	G8	H8

## Sheet: Sorting
RayBio® Cytokine Antibody Arrays -- Rat Cytokine Antibody Array 1
		AST. Cont				AST. C1				AST. C4				AST.C8				Sample 5				Sample 6				Sample 7				Sample 8				Sample 9				Sample 10				Sample 11				Sample 12
		1	2	AVERAGE		1	2	AVERAGE		1	2	AVERAGE		1	2	AVERAGE		1	2	AVERAGE		1	2	AVERAGE		1	2	AVERAGE		1	2	AVERAGE		1	2	AVERAGE		1	2	AVERAGE		1	2	AVERAGE		1	2	AVERAGE
POS				19583.3				19000				19366.7				19466.7				#VALUE!				#VALUE!				#VALUE!				#VALUE!				#VALUE!				#VALUE!				#VALUE!				#VALUE!
NEG				165.25				360.75				101				118.25				#VALUE!				#VALUE!				#VALUE!				#VALUE!				#VALUE!				#VALUE!				#VALUE!				#VALUE!
CINC-2		7030	5960	6495		4960	4930	4945		7180	7640	7410		7550	7640	7595		E1	E2	#VALUE!		E1	E2	#VALUE!		E1	E2	#VALUE!		E1	E2	#VALUE!		E1	E2	#VALUE!		E1	E2	#VALUE!		E1	E2	#VALUE!		E1	E2	#VALUE!
CINC-3		13100	14200	13650		10700	11900	11300		11800	12300	12050		11800	12400	12100		F1	F2	#VALUE!		F1	F2	#VALUE!		F1	F2	#VALUE!		F1	F2	#VALUE!		F1	F2	#VALUE!		F1	F2	#VALUE!		F1	F2	#VALUE!		F1	F2	#VALUE!
CNTF		1110	1300	1205		959	545	752		448	1190	819		595	1150	872.5		G1	G2	#VALUE!		G1	G2	#VALUE!		G1	G2	#VALUE!		G1	G2	#VALUE!		G1	G2	#VALUE!		G1	G2	#VALUE!		G1	G2	#VALUE!		G1	G2	#VALUE!
Fractaline		1600	1690	1645		1710	1550	1630		3000	2270	2635		2130	2270	2200		H1	H2	#VALUE!		H1	H2	#VALUE!		H1	H2	#VALUE!		H1	H2	#VALUE!		H1	H2	#VALUE!		H1	H2	#VALUE!		H1	H2	#VALUE!		H1	H2	#VALUE!
GM-CSF		1690	1590	1640		1080	1230	1155		1910	2320	2115		2070	2510	2290		A3	A4	#VALUE!		A3	A4	#VALUE!		A3	A4	#VALUE!		A3	A4	#VALUE!		A3	A4	#VALUE!		A3	A4	#VALUE!		A3	A4	#VALUE!		A3	A4	#VALUE!
IFN-gamma		1020	1330	1175		374	636	505		341	795	568		790	682	736		B3	B4	#VALUE!		B3	B4	#VALUE!		B3	B4	#VALUE!		B3	B4	#VALUE!		B3	B4	#VALUE!		B3	B4	#VALUE!		B3	B4	#VALUE!		B3	B4	#VALUE!
IL1-alpha		2240	2170	2205		3120	1860	2490		3320	3090	3205		3310	3720	3515		C3	C4	#VALUE!		C3	C4	#VALUE!		C3	C4	#VALUE!		C3	C4	#VALUE!		C3	C4	#VALUE!		C3	C4	#VALUE!		C3	C4	#VALUE!		C3	C4	#VALUE!
IL-1bate		1670	1740	1705		1310	1210	1260		1820	1570	1695		2320	1810	2065		D3	D4	#VALUE!		D3	D4	#VALUE!		D3	D4	#VALUE!		D3	D4	#VALUE!		D3	D4	#VALUE!		D3	D4	#VALUE!		D3	D4	#VALUE!		D3	D4	#VALUE!
IL-4		2070	2400	2235		1910	1460	1685		1360	1720	1540		1780	1440	1610		E3	E4	#VALUE!		E3	E4	#VALUE!		E3	E4	#VALUE!		E3	E4	#VALUE!		E3	E4	#VALUE!		E3	E4	#VALUE!		E3	E4	#VALUE!		E3	E4	#VALUE!
IL-6		548	878	713		392	572	482		760	602	681		746	772	759		F3	F4	#VALUE!		F3	F4	#VALUE!		F3	F4	#VALUE!		F3	F4	#VALUE!		F3	F4	#VALUE!		F3	F4	#VALUE!		F3	F4	#VALUE!		F3	F4	#VALUE!
IL-10		1100	1200	1150		2020	3000	2510		1620	1540	1580		2340	2190	2265		G3	G4	#VALUE!		G3	G4	#VALUE!		G3	G4	#VALUE!		G3	G4	#VALUE!		G3	G4	#VALUE!		G3	G4	#VALUE!		G3	G4	#VALUE!		G3	G4	#VALUE!
LIX		2560	2500	2530		3980	3670	3825		3810	3260	3535		3840	3170	3505		H3	H4	#VALUE!		H3	H4	#VALUE!		H3	H4	#VALUE!		H3	H4	#VALUE!		H3	H4	#VALUE!		H3	H4	#VALUE!		H3	H4	#VALUE!		H3	H4	#VALUE!
Leptin		54	627	340.5		774	173	473.5		542	421	481.5		943	360	651.5		A5	A6	#VALUE!		A5	A6	#VALUE!		A5	A6	#VALUE!		A5	A6	#VALUE!		A5	A6	#VALUE!		A5	A6	#VALUE!		A5	A6	#VALUE!		A5	A6	#VALUE!
MCP-1		25100	25000	25050		23100	22300	22700		24400	25800	25100		24900	25300	25100		B5	B6	#VALUE!		B5	B6	#VALUE!		B5	B6	#VALUE!		B5	B6	#VALUE!		B5	B6	#VALUE!		B5	B6	#VALUE!		B5	B6	#VALUE!		B5	B6	#VALUE!
MIP-3a		8380	9320	8850		8670	8800	8735		12200	11300	11750		12000	11200	11600		C5	C6	#VALUE!		C5	C6	#VALUE!		C5	C6	#VALUE!		C5	C6	#VALUE!		C5	C6	#VALUE!		C5	C6	#VALUE!		C5	C6	#VALUE!		C5	C6	#VALUE!
beta-NGF		3350	2630	2990		2680	2680	2680		2930	2630	2780		2360	2080	2220		D5	D6	#VALUE!		D5	D6	#VALUE!		D5	D6	#VALUE!		D5	D6	#VALUE!		D5	D6	#VALUE!		D5	D6	#VALUE!		D5	D6	#VALUE!		D5	D6	#VALUE!
TIMP-1		19100	18600	18850		18300	15900	17100		22300	20200	21250		22300	20600	21450		E5	E6	#VALUE!		E5	E6	#VALUE!		E5	E6	#VALUE!		E5	E6	#VALUE!		E5	E6	#VALUE!		E5	E6	#VALUE!		E5	E6	#VALUE!		E5	E6	#VALUE!
TNF-alpha		1490	1900	1695		1310	1520	1415		1200	1300	1250		3300	1920	2610		F5	F6	#VALUE!		F5	F6	#VALUE!		F5	F6	#VALUE!		F5	F6	#VALUE!		F5	F6	#VALUE!		F5	F6	#VALUE!		F5	F6	#VALUE!		F5	F6	#VALUE!
VEGF		8880	8930	8905		10500	8610	9555		10700	9470	10085		10500	9560	10030		G5	G6	#VALUE!		G5	G6	#VALUE!		G5	G6	#VALUE!		G5	G6	#VALUE!		G5	G6	#VALUE!		G5	G6	#VALUE!		G5	G6	#VALUE!		G5	G6	#VALUE!
Background				0				0				0				0				0				0				0				0				0				0				0				0
[truncated: 36 more columns]

## Sheet: Averages
RayBio® Cytokine Antibody Arrays -- Rat Cytokine Antibody Array 1
	AST. Cont	AST. C1	AST. C4	AST.C8	Sample 5	Sample 6	Sample 7	Sample 8	Sample 9	Sample 10	Sample 11	Sample 12	Sample 13	Sample 14	Sample 15	SAMPLE 16	SAMPLE 17	SAMPLE 18	SAMPLE 19	SAMPLE 20	SAMPLE 21	SAMPLE 22	SAMPLE 23	SAMPLE 24
POS	19583.3	19000	19366.7	19466.7	#VALUE!	#VALUE!	#VALUE!	#VALUE!	#VALUE!	#VALUE!	#VALUE!	#VALUE!	#VALUE!	#VALUE!	#VALUE!	#VALUE!	#VALUE!	#VALUE!	#VALUE!	#VALUE!	#VALUE!	#VALUE!	#VALUE!	#VALUE!
NEG	165.25	360.75	101	118.25	#VALUE!	#VALUE!	#VALUE!	#VALUE!	#VALUE!	#VALUE!	#VALUE!	#VALUE!	#VALUE!	#VALUE!	#VALUE!	#VALUE!	#VALUE!	#VALUE!	#VALUE!	#VALUE!	#VALUE!	#VALUE!	#VALUE!	#VALUE!
CINC-2	6495	4945	7410	7595	#VALUE!	#VALUE!	#VALUE!	#VALUE!	#VALUE!	#VALUE!	#VALUE!	#VALUE!	#VALUE!	#VALUE!	#VALUE!	#VALUE!	#VALUE!	#VALUE!	#VALUE!	#VALUE!	#VALUE!	#VALUE!	#VALUE!	#VALUE!
CINC-3	13650	11300	12050	12100	#VALUE!	#VALUE!	#VALUE!	#VALUE!	#VALUE!	#VALUE!	#VALUE!	#VALUE!	#VALUE!	#VALUE!	#VALUE!	#VALUE!	#VALUE!	#VALUE!	#VALUE!	#VALUE!	#VALUE!	#VALUE!	#VALUE!	#VALUE!
CNTF	1205	752	819	872.5	#VALUE!	#VALUE!	#VALUE!	#VALUE!	#VALUE!	#VALUE!	#VALUE!	#VALUE!	#VALUE!	#VALUE!	#VALUE!	#VALUE!	#VALUE!	#VALUE!	#VALUE!	#VALUE!	#VALUE!	#VALUE!	#VALUE!	#VALUE!
Fractaline	1645	1630	2635	2200	#VALUE!	#VALUE!	#VALUE!	#VALUE!	#VALUE!	#VALUE!	#VALUE!	#VALUE!	#VALUE!	#VALUE!	#VALUE!	#VALUE!	#VALUE!	#VALUE!	#VALUE!	#VALUE!	#VALUE!	#VALUE!	#VALUE!	#VALUE!
GM-CSF	1640	1155	2115	2290	#VALUE!	#VALUE!	#VALUE!	#VALUE!	#VALUE!	#VALUE!	#VALUE!	#VALUE!	#VALUE!	#VALUE!	#VALUE!	#VALUE!	#VALUE!	#VALUE!	#VALUE!	#VALUE!	#VALUE!	#VALUE!	#VALUE!	#VALUE!
IFN-gamma	1175	505	568	736	#VALUE!	#VALUE!	#VALUE!	#VALUE!	#VALUE!	#VALUE!	#VALUE!	#VALUE!	#VALUE!	#VALUE!	#VALUE!	#VALUE!	#VALUE!	#VALUE!	#VALUE!	#VALUE!	#VALUE!	#VALUE!	#VALUE!	#VALUE!
IL1-alpha	2205	2490	3205	3515	#VALUE!	#VALUE!	#VALUE!	#VALUE!	#VALUE!	#VALUE!	#VALUE!	#VALUE!	#VALUE!	#VALUE!	#VALUE!	#VALUE!	#VALUE!	#VALUE!	#VALUE!	#VALUE!	#VALUE!	#VALUE!	#VALUE!	#VALUE!
IL-1bate	1705	1260	1695	2065	#VALUE!	#VALUE!	#VALUE!	#VALUE!	#VALUE!	#VALUE!	#VALUE!	#VALUE!	#VALUE!	#VALUE!	#VALUE!	#VALUE!	#VALUE!	#VALUE!	#VALUE!	#VALUE!	#VALUE!	#VALUE!	#VALUE!	#VALUE!
IL-4	2235	1685	1540	1610	#VALUE!	#VALUE!	#VALUE!	#VALUE!	#VALUE!	#VALUE!	#VALUE!	#VALUE!	#VALUE!	#VALUE!	#VALUE!	#VALUE!	#VALUE!	#VALUE!	#VALUE!	#VALUE!	#VALUE!	#VALUE!	#VALUE!	#VALUE!
IL-6	713	482	681	759	#VALUE!	#VALUE!	#VALUE!	#VALUE!	#VALUE!	#VALUE!	#VALUE!	#VALUE!	#VALUE!	#VALUE!	#VALUE!	#VALUE!	#VALUE!	#VALUE!	#VALUE!	#VALUE!	#VALUE!	#VALUE!	#VALUE!	#VALUE!
IL-10	1150	2510	1580	2265	#VALUE!	#VALUE!	#VALUE!	#VALUE!	#VALUE!	#VALUE!	#VALUE!	#VALUE!	#VALUE!	#VALUE!	#VALUE!	#VALUE!	#VALUE!	#VALUE!	#VALUE!	#VALUE!	#VALUE!	#VALUE!	#VALUE!	#VALUE!
LIX	2530	3825	3535	3505	#VALUE!	#VALUE!	#VALUE!	#VALUE!	#VALUE!	#VALUE!	#VALUE!	#VALUE!	#VALUE!	#VALUE!	#VALUE!	#VALUE!	#VALUE!	#VALUE!	#VALUE!	#VALUE!	#VALUE!	#VALUE!	#VALUE!	#VALUE!
Leptin	340.5	473.5	481.5	651.5	#VALUE!	#VALUE!	#VALUE!	#VALUE!	#VALUE!	#VALUE!	#VALUE!	#VALUE!	#VALUE!	#VALUE!	#VALUE!	#VALUE!	#VALUE!	#VALUE!	#VALUE!	#VALUE!	#VALUE!	#VALUE!	#VALUE!	#VALUE!
MCP-1	25050	22700	25100	25100	#VALUE!	#VALUE!	#VALUE!	#VALUE!	#VALUE!	#VALUE!	#VALUE!	#VALUE!	#VALUE!	#VALUE!	#VALUE!	#VALUE!	#VALUE!	#VALUE!	#VALUE!	#VALUE!	#VALUE!	#VALUE!	#VALUE!	#VALUE!
MIP-3a	8850	8735	11750	11600	#VALUE!	#VALUE!	#VALUE!	#VALUE!	#VALUE!	#VALUE!	#VALUE!	#VALUE!	#VALUE!	#VALUE!	#VALUE!	#VALUE!	#VALUE!	#VALUE!	#VALUE!	#VALUE!	#VALUE!	#VALUE!	#VALUE!	#VALUE!
beta-NGF	2990	2680	2780	2220	#VALUE!	#VALUE!	#VALUE!	#VALUE!	#VALUE!	#VALUE!	#VALUE!	#VALUE!	#VALUE!	#VALUE!	#VALUE!	#VALUE!	#VALUE!	#VALUE!	#VALUE!	#VALUE!	#VALUE!	#VALUE!	#VALUE!	#VALUE!
TIMP-1	18850	17100	21250	21450	#VALUE!	#VALUE!	#VALUE!	#VALUE!	#VALUE!	#VALUE!	#VALUE!	#VALUE!	#VALUE!	#VALUE!	#VALUE!	#VALUE!	#VALUE!	#VALUE!	#VALUE!	#VALUE!	#VALUE!	#VALUE!	#VALUE!	#VALUE!
TNF-alpha	1695	1415	1250	2610	#VALUE!	#VALUE!	#VALUE!	#VALUE!	#VALUE!	#VALUE!	#VALUE!	#VALUE!	#VALUE!	#VALUE!	#VALUE!	#VALUE!	#VALUE!	#VALUE!	#VALUE!	#VALUE!	#VALUE!	#VALUE!	#VALUE!	#VALUE!
VEGF	8905	9555	10085	10030	#VALUE!	#VALUE!	#VALUE!	#VALUE!	#VALUE!	#VALUE!	#VALUE!	#VALUE!	#VALUE!	#VALUE!	#VALUE!	#VALUE!	#VALUE!	#VALUE!	#VALUE!	#VALUE!	#VALUE!	#VALUE!	#VALUE!	#VALUE!
Background	0	0	0	0	0	0	0	0	0	0	0	0	0	0	0	0	0	0	0	0	0	0	0	0

## Sheet: Bg(1)
RayBio® Cytokine Antibody Arrays -- Rat Cytokine Antibody Array 1
	AST. Cont	AST. C1	AST. C4	AST.C8	Sample 5	Sample 6	Sample 7	Sample 8	Sample 9	Sample 10	Sample 11	Sample 12	Sample 13	Sample 14	Sample 15	SAMPLE 16	SAMPLE 17	SAMPLE 18	SAMPLE 19	SAMPLE 20	SAMPLE 21	SAMPLE 22	SAMPLE 23	SAMPLE 24
POS	19583.3	19000	19366.7	19466.7	#VALUE!	#VALUE!	#VALUE!	#VALUE!	#VALUE!	#VALUE!	#VALUE!	#VALUE!	#VALUE!	#VALUE!	#VALUE!	#VALUE!	#VALUE!	#VALUE!	#VALUE!	#VALUE!	#VALUE!	#VALUE!	#VALUE!	#VALUE!
NEG	165.25	360.75	101	118.25	#VALUE!	#VALUE!	#VALUE!	#VALUE!	#VALUE!	#VALUE!	#VALUE!	#VALUE!	#VALUE!	#VALUE!	#VALUE!	#VALUE!	#VALUE!	#VALUE!	#VALUE!	#VALUE!	#VALUE!	#VALUE!	#VALUE!	#VALUE!
CINC-2	6495	4945	7410	7595	#VALUE!	#VALUE!	#VALUE!	#VALUE!	#VALUE!	#VALUE!	#VALUE!	#VALUE!	#VALUE!	#VALUE!	#VALUE!	#VALUE!	#VALUE!	#VALUE!	#VALUE!	#VALUE!	#VALUE!	#VALUE!	#VALUE!	#VALUE!
CINC-3	13650	11300	12050	12100	#VALUE!	#VALUE!	#VALUE!	#VALUE!	#VALUE!	#VALUE!	#VALUE!	#VALUE!	#VALUE!	#VALUE!	#VALUE!	#VALUE!	#VALUE!	#VALUE!	#VALUE!	#VALUE!	#VALUE!	#VALUE!	#VALUE!	#VALUE!
CNTF	1205	752	819	872.5	#VALUE!	#VALUE!	#VALUE!	#VALUE!	#VALUE!	#VALUE!	#VALUE!	#VALUE!	#VALUE!	#VALUE!	#VALUE!	#VALUE!	#VALUE!	#VALUE!	#VALUE!	#VALUE!	#VALUE!	#VALUE!	#VALUE!	#VALUE!
Fractaline	1645	1630	2635	2200	#VALUE!	#VALUE!	#VALUE!	#VALUE!	#VALUE!	#VALUE!	#VALUE!	#VALUE!	#VALUE!	#VALUE!	#VALUE!	#VALUE!	#VALUE!	#VALUE!	#VALUE!	#VALUE!	#VALUE!	#VALUE!	#VALUE!	#VALUE!
GM-CSF	1640	1155	2115	2290	#VALUE!	#VALUE!	#VALUE!	#VALUE!	#VALUE!	#VALUE!	#VALUE!	#VALUE!	#VALUE!	#VALUE!	#VALUE!	#VALUE!	#VALUE!	#VALUE!	#VALUE!	#VALUE!	#VALUE!	#VALUE!	#VALUE!	#VALUE!
IFN-gamma	1175	505	568	736	#VALUE!	#VALUE!	#VALUE!	#VALUE!	#VALUE!	#VALUE!	#VALUE!	#VALUE!	#VALUE!	#VALUE!	#VALUE!	#VALUE!	#VALUE!	#VALUE!	#VALUE!	#VALUE!	#VALUE!	#VALUE!	#VALUE!	#VALUE!
IL1-alpha	2205	2490	3205	3515	#VALUE!	#VALUE!	#VALUE!	#VALUE!	#VALUE!	#VALUE!	#VALUE!	#VALUE!	#VALUE!	#VALUE!	#VALUE!	#VALUE!	#VALUE!	#VALUE!	#VALUE!	#VALUE!	#VALUE!	#VALUE!	#VALUE!	#VALUE!
IL-1bate	1705	1260	1695	2065	#VALUE!	#VALUE!	#VALUE!	#VALUE!	#VALUE!	#VALUE!	#VALUE!	#VALUE!	#VALUE!	#VALUE!	#VALUE!	#VALUE!	#VALUE!	#VALUE!	#VALUE!	#VALUE!	#VALUE!	#VALUE!	#VALUE!	#VALUE!
IL-4	2235	1685	1540	1610	#VALUE!	#VALUE!	#VALUE!	#VALUE!	#VALUE!	#VALUE!	#VALUE!	#VALUE!	#VALUE!	#VALUE!	#VALUE!	#VALUE!	#VALUE!	#VALUE!	#VALUE!	#VALUE!	#VALUE!	#VALUE!	#VALUE!	#VALUE!
IL-6	713	482	681	759	#VALUE!	#VALUE!	#VALUE!	#VALUE!	#VALUE!	#VALUE!	#VALUE!	#VALUE!	#VALUE!	#VALUE!	#VALUE!	#VALUE!	#VALUE!	#VALUE!	#VALUE!	#VALUE!	#VALUE!	#VALUE!	#VALUE!	#VALUE!
IL-10	1150	2510	1580	2265	#VALUE!	#VALUE!	#VALUE!	#VALUE!	#VALUE!	#VALUE!	#VALUE!	#VALUE!	#VALUE!	#VALUE!	#VALUE!	#VALUE!	#VALUE!	#VALUE!	#VALUE!	#VALUE!	#VALUE!	#VALUE!	#VALUE!	#VALUE!
LIX	2530	3825	3535	3505	#VALUE!	#VALUE!	#VALUE!	#VALUE!	#VALUE!	#VALUE!	#VALUE!	#VALUE!	#VALUE!	#VALUE!	#VALUE!	#VALUE!	#VALUE!	#VALUE!	#VALUE!	#VALUE!	#VALUE!	#VALUE!	#VALUE!	#VALUE!
Leptin	340.5	473.5	481.5	651.5	#VALUE!	#VALUE!	#VALUE!	#VALUE!	#VALUE!	#VALUE!	#VALUE!	#VALUE!	#VALUE!	#VALUE!	#VALUE!	#VALUE!	#VALUE!	#VALUE!	#VALUE!	#VALUE!	#VALUE!	#VALUE!	#VALUE!	#VALUE!
MCP-1	25050	22700	25100	25100	#VALUE!	#VALUE!	#VALUE!	#VALUE!	#VALUE!	#VALUE!	#VALUE!	#VALUE!	#VALUE!	#VALUE!	#VALUE!	#VALUE!	#VALUE!	#VALUE!	#VALUE!	#VALUE!	#VALUE!	#VALUE!	#VALUE!	#VALUE!
MIP-3a	8850	8735	11750	11600	#VALUE!	#VALUE!	#VALUE!	#VALUE!	#VALUE!	#VALUE!	#VALUE!	#VALUE!	#VALUE!	#VALUE!	#VALUE!	#VALUE!	#VALUE!	#VALUE!	#VALUE!	#VALUE!	#VALUE!	#VALUE!	#VALUE!	#VALUE!
beta-NGF	2990	2680	2780	2220	#VALUE!	#VALUE!	#VALUE!	#VALUE!	#VALUE!	#VALUE!	#VALUE!	#VALUE!	#VALUE!	#VALUE!	#VALUE!	#VALUE!	#VALUE!	#VALUE!	#VALUE!	#VALUE!	#VALUE!	#VALUE!	#VALUE!	#VALUE!
TIMP-1	18850	17100	21250	21450	#VALUE!	#VALUE!	#VALUE!	#VALUE!	#VALUE!	#VALUE!	#VALUE!	#VALUE!	#VALUE!	#VALUE!	#VALUE!	#VALUE!	#VALUE!	#VALUE!	#VALUE!	#VALUE!	#VALUE!	#VALUE!	#VALUE!	#VALUE!
TNF-alpha	1695	1415	1250	2610	#VALUE!	#VALUE!	#VALUE!	#VALUE!	#VALUE!	#VALUE!	#VALUE!	#VALUE!	#VALUE!	#VALUE!	#VALUE!	#VALUE!	#VALUE!	#VALUE!	#VALUE!	#VALUE!	#VALUE!	#VALUE!	#VALUE!	#VALUE!
VEGF	8905	9555	10085	10030	#VALUE!	#VALUE!	#VALUE!	#VALUE!	#VALUE!	#VALUE!	#VALUE!	#VALUE!	#VALUE!	#VALUE!	#VALUE!	#VALUE!	#VALUE!	#VALUE!	#VALUE!	#VALUE!	#VALUE!	#VALUE!	#VALUE!	#VALUE!
Background	0	0	0	0	0	0	0	0	0	0	0	0	0	0	0	0	0	0	0	0	0	0	0	0

## Sheet: Bg Subtraction
RayBio® Cytokine Antibody Arrays -- Rat Cytokine Antibody Array 1
	AST. Cont	AST. C1	AST. C4	AST.C8	Sample 5	Sample 6	Sample 7	Sample 8	Sample 9	Sample 10	Sample 11	Sample 12	Sample 13	Sample 14	Sample 15	SAMPLE 16	SAMPLE 17	SAMPLE 18	SAMPLE 19	SAMPLE 20	SAMPLE 21	SAMPLE 22	SAMPLE 23	SAMPLE 24
POS	19583.3	19000	19366.7	19466.7	#VALUE!	#VALUE!	#VALUE!	#VALUE!	#VALUE!	#VALUE!	#VALUE!	#VALUE!	#VALUE!	#VALUE!	#VALUE!	#VALUE!	#VALUE!	#VALUE!	#VALUE!	#VALUE!	#VALUE!	#VALUE!	#VALUE!	#VALUE!
NEG	165.25	360.75	101	118.25	#VALUE!	#VALUE!	#VALUE!	#VALUE!	#VALUE!	#VALUE!	#VALUE!	#VALUE!	#VALUE!	#VALUE!	#VALUE!	#VALUE!	#VALUE!	#VALUE!	#VALUE!	#VALUE!	#VALUE!	#VALUE!	#VALUE!	#VALUE!
CINC-2	6495	4945	7410	7595	#VALUE!	#VALUE!	#VALUE!	#VALUE!	#VALUE!	#VALUE!	#VALUE!	#VALUE!	#VALUE!	#VALUE!	#VALUE!	#VALUE!	#VALUE!	#VALUE!	#VALUE!	#VALUE!	#VALUE!	#VALUE!	#VALUE!	#VALUE!
CINC-3	13650	11300	12050	12100	#VALUE!	#VALUE!	#VALUE!	#VALUE!	#VALUE!	#VALUE!	#VALUE!	#VALUE!	#VALUE!	#VALUE!	#VALUE!	#VALUE!	#VALUE!	#VALUE!	#VALUE!	#VALUE!	#VALUE!	#VALUE!	#VALUE!	#VALUE!
CNTF	1205	752	819	872.5	#VALUE!	#VALUE!	#VALUE!	#VALUE!	#VALUE!	#VALUE!	#VALUE!	#VALUE!	#VALUE!	#VALUE!	#VALUE!	#VALUE!	#VALUE!	#VALUE!	#VALUE!	#VALUE!	#VALUE!	#VALUE!	#VALUE!	#VALUE!
Fractaline	1645	1630	2635	2200	#VALUE!	#VALUE!	#VALUE!	#VALUE!	#VALUE!	#VALUE!	#VALUE!	#VALUE!	#VALUE!	#VALUE!	#VALUE!	#VALUE!	#VALUE!	#VALUE!	#VALUE!	#VALUE!	#VALUE!	#VALUE!	#VALUE!	#VALUE!
GM-CSF	1640	1155	2115	2290	#VALUE!	#VALUE!	#VALUE!	#VALUE!	#VALUE!	#VALUE!	#VALUE!	#VALUE!	#VALUE!	#VALUE!	#VALUE!	#VALUE!	#VALUE!	#VALUE!	#VALUE!	#VALUE!	#VALUE!	#VALUE!	#VALUE!	#VALUE!
IFN-gamma	1175	505	568	736	#VALUE!	#VALUE!	#VALUE!	#VALUE!	#VALUE!	#VALUE!	#VALUE!	#VALUE!	#VALUE!	#VALUE!	#VALUE!	#VALUE!	#VALUE!	#VALUE!	#VALUE!	#VALUE!	#VALUE!	#VALUE!	#VALUE!	#VALUE!
IL1-alpha	2205	2490	3205	3515	#VALUE!	#VALUE!	#VALUE!	#VALUE!	#VALUE!	#VALUE!	#VALUE!	#VALUE!	#VALUE!	#VALUE!	#VALUE!	#VALUE!	#VALUE!	#VALUE!	#VALUE!	#VALUE!	#VALUE!	#VALUE!	#VALUE!	#VALUE!
IL-1bate	1705	1260	1695	2065	#VALUE!	#VALUE!	#VALUE!	#VALUE!	#VALUE!	#VALUE!	#VALUE!	#VALUE!	#VALUE!	#VALUE!	#VALUE!	#VALUE!	#VALUE!	#VALUE!	#VALUE!	#VALUE!	#VALUE!	#VALUE!	#VALUE!	#VALUE!
IL-4	2235	1685	1540	1610	#VALUE!	#VALUE!	#VALUE!	#VALUE!	#VALUE!	#VALUE!	#VALUE!	#VALUE!	#VALUE!	#VALUE!	#VALUE!	#VALUE!	#VALUE!	#VALUE!	#VALUE!	#VALUE!	#VALUE!	#VALUE!	#VALUE!	#VALUE!
IL-6	713	482	681	759	#VALUE!	#VALUE!	#VALUE!	#VALUE!	#VALUE!	#VALUE!	#VALUE!	#VALUE!	#VALUE!	#VALUE!	#VALUE!	#VALUE!	#VALUE!	#VALUE!	#VALUE!	#VALUE!	#VALUE!	#VALUE!	#VALUE!	#VALUE!
IL-10	1150	2510	1580	2265	#VALUE!	#VALUE!	#VALUE!	#VALUE!	#VALUE!	#VALUE!	#VALUE!	#VALUE!	#VALUE!	#VALUE!	#VALUE!	#VALUE!	#VALUE!	#VALUE!	#VALUE!	#VALUE!	#VALUE!	#VALUE!	#VALUE!	#VALUE!
LIX	2530	3825	3535	3505	#VALUE!	#VALUE!	#VALUE!	#VALUE!	#VALUE!	#VALUE!	#VALUE!	#VALUE!	#VALUE!	#VALUE!	#VALUE!	#VALUE!	#VALUE!	#VALUE!	#VALUE!	#VALUE!	#VALUE!	#VALUE!	#VALUE!	#VALUE!
Leptin	340.5	473.5	481.5	651.5	#VALUE!	#VALUE!	#VALUE!	#VALUE!	#VALUE!	#VALUE!	#VALUE!	#VALUE!	#VALUE!	#VALUE!	#VALUE!	#VALUE!	#VALUE!	#VALUE!	#VALUE!	#VALUE!	#VALUE!	#VALUE!	#VALUE!	#VALUE!
MCP-1	25050	22700	25100	25100	#VALUE!	#VALUE!	#VALUE!	#VALUE!	#VALUE!	#VALUE!	#VALUE!	#VALUE!	#VALUE!	#VALUE!	#VALUE!	#VALUE!	#VALUE!	#VALUE!	#VALUE!	#VALUE!	#VALUE!	#VALUE!	#VALUE!	#VALUE!
MIP-3a	8850	8735	11750	11600	#VALUE!	#VALUE!	#VALUE!	#VALUE!	#VALUE!	#VALUE!	#VALUE!	#VALUE!	#VALUE!	#VALUE!	#VALUE!	#VALUE!	#VALUE!	#VALUE!	#VALUE!	#VALUE!	#VALUE!	#VALUE!	#VALUE!	#VALUE!
beta-NGF	2990	2680	2780	2220	#VALUE!	#VALUE!	#VALUE!	#VALUE!	#VALUE!	#VALUE!	#VALUE!	#VALUE!	#VALUE!	#VALUE!	#VALUE!	#VALUE!	#VALUE!	#VALUE!	#VALUE!	#VALUE!	#VALUE!	#VALUE!	#VALUE!	#VALUE!
TIMP-1	18850	17100	21250	21450	#VALUE!	#VALUE!	#VALUE!	#VALUE!	#VALUE!	#VALUE!	#VALUE!	#VALUE!	#VALUE!	#VALUE!	#VALUE!	#VALUE!	#VALUE!	#VALUE!	#VALUE!	#VALUE!	#VALUE!	#VALUE!	#VALUE!	#VALUE!
TNF-alpha	1695	1415	1250	2610	#VALUE!	#VALUE!	#VALUE!	#VALUE!	#VALUE!	#VALUE!	#VALUE!	#VALUE!	#VALUE!	#VALUE!	#VALUE!	#VALUE!	#VALUE!	#VALUE!	#VALUE!	#VALUE!	#VALUE!	#VALUE!	#VALUE!	#VALUE!
VEGF	8905	9555	10085	10030	#VALUE!	#VALUE!	#VALUE!	#VALUE!	#VALUE!	#VALUE!	#VALUE!	#VALUE!	#VALUE!	#VALUE!	#VALUE!	#VALUE!	#VALUE!	#VALUE!	#VALUE!	#VALUE!	#VALUE!	#VALUE!	#VALUE!	#VALUE!

## Sheet: Normalization(1)
RayBio® Cytokine Antibody Arrays -- Rat Cytokine Antibody Array 1
Normalization (with Background Subtraction)
	AST. Cont	AST. C1	AST. C4	AST.C8	Sample 5	Sample 6	Sample 7	Sample 8	Sample 9	Sample 10	Sample 11	Sample 12	Sample 13	Sample 14	Sample 15	SAMPLE 16	SAMPLE 17	SAMPLE 18	SAMPLE 19	SAMPLE 20	SAMPLE 21	SAMPLE 22	SAMPLE 23	SAMPLE 24
POS	19583.3	19583.3	19583.3	19583.3	#VALUE!	#VALUE!	#VALUE!	#VALUE!	#VALUE!	#VALUE!	#VALUE!	#VALUE!	#VALUE!	#VALUE!	#VALUE!	#VALUE!	#VALUE!	#VALUE!	#VALUE!	#VALUE!	#VALUE!	#VALUE!	#VALUE!	#VALUE!
NEG	165.25	371.826	102.13	118.959	#VALUE!	#VALUE!	#VALUE!	#VALUE!	#VALUE!	#VALUE!	#VALUE!	#VALUE!	#VALUE!	#VALUE!	#VALUE!	#VALUE!	#VALUE!	#VALUE!	#VALUE!	#VALUE!	#VALUE!	#VALUE!	#VALUE!	#VALUE!
CINC-2	6495	5096.82	7492.9	7640.52	#VALUE!	#VALUE!	#VALUE!	#VALUE!	#VALUE!	#VALUE!	#VALUE!	#VALUE!	#VALUE!	#VALUE!	#VALUE!	#VALUE!	#VALUE!	#VALUE!	#VALUE!	#VALUE!	#VALUE!	#VALUE!	#VALUE!	#VALUE!
CINC-3	13650	11646.9	12184.8	12172.5	#VALUE!	#VALUE!	#VALUE!	#VALUE!	#VALUE!	#VALUE!	#VALUE!	#VALUE!	#VALUE!	#VALUE!	#VALUE!	#VALUE!	#VALUE!	#VALUE!	#VALUE!	#VALUE!	#VALUE!	#VALUE!	#VALUE!	#VALUE!
CNTF	1205	775.088	828.163	877.729	#VALUE!	#VALUE!	#VALUE!	#VALUE!	#VALUE!	#VALUE!	#VALUE!	#VALUE!	#VALUE!	#VALUE!	#VALUE!	#VALUE!	#VALUE!	#VALUE!	#VALUE!	#VALUE!	#VALUE!	#VALUE!	#VALUE!	#VALUE!
Fractaline	1645	1680.04	2664.48	2213.18	#VALUE!	#VALUE!	#VALUE!	#VALUE!	#VALUE!	#VALUE!	#VALUE!	#VALUE!	#VALUE!	#VALUE!	#VALUE!	#VALUE!	#VALUE!	#VALUE!	#VALUE!	#VALUE!	#VALUE!	#VALUE!	#VALUE!	#VALUE!
GM-CSF	1640	1190.46	2138.66	2303.72	#VALUE!	#VALUE!	#VALUE!	#VALUE!	#VALUE!	#VALUE!	#VALUE!	#VALUE!	#VALUE!	#VALUE!	#VALUE!	#VALUE!	#VALUE!	#VALUE!	#VALUE!	#VALUE!	#VALUE!	#VALUE!	#VALUE!	#VALUE!
IFN-gamma	1175	520.504	574.355	740.411	#VALUE!	#VALUE!	#VALUE!	#VALUE!	#VALUE!	#VALUE!	#VALUE!	#VALUE!	#VALUE!	#VALUE!	#VALUE!	#VALUE!	#VALUE!	#VALUE!	#VALUE!	#VALUE!	#VALUE!	#VALUE!	#VALUE!	#VALUE!
IL1-alpha	2205	2566.45	3240.86	3536.07	#VALUE!	#VALUE!	#VALUE!	#VALUE!	#VALUE!	#VALUE!	#VALUE!	#VALUE!	#VALUE!	#VALUE!	#VALUE!	#VALUE!	#VALUE!	#VALUE!	#VALUE!	#VALUE!	#VALUE!	#VALUE!	#VALUE!	#VALUE!
IL-1bate	1705	1298.68	1713.96	2077.38	#VALUE!	#VALUE!	#VALUE!	#VALUE!	#VALUE!	#VALUE!	#VALUE!	#VALUE!	#VALUE!	#VALUE!	#VALUE!	#VALUE!	#VALUE!	#VALUE!	#VALUE!	#VALUE!	#VALUE!	#VALUE!	#VALUE!	#VALUE!
IL-4	2235	1736.73	1557.23	1619.65	#VALUE!	#VALUE!	#VALUE!	#VALUE!	#VALUE!	#VALUE!	#VALUE!	#VALUE!	#VALUE!	#VALUE!	#VALUE!	#VALUE!	#VALUE!	#VALUE!	#VALUE!	#VALUE!	#VALUE!	#VALUE!	#VALUE!	#VALUE!
IL-6	713	496.798	688.619	763.549	#VALUE!	#VALUE!	#VALUE!	#VALUE!	#VALUE!	#VALUE!	#VALUE!	#VALUE!	#VALUE!	#VALUE!	#VALUE!	#VALUE!	#VALUE!	#VALUE!	#VALUE!	#VALUE!	#VALUE!	#VALUE!	#VALUE!	#VALUE!
IL-10	1150	2587.06	1597.68	2278.57	#VALUE!	#VALUE!	#VALUE!	#VALUE!	#VALUE!	#VALUE!	#VALUE!	#VALUE!	#VALUE!	#VALUE!	#VALUE!	#VALUE!	#VALUE!	#VALUE!	#VALUE!	#VALUE!	#VALUE!	#VALUE!	#VALUE!	#VALUE!
LIX	2530	3942.43	3574.55	3526.01	#VALUE!	#VALUE!	#VALUE!	#VALUE!	#VALUE!	#VALUE!	#VALUE!	#VALUE!	#VALUE!	#VALUE!	#VALUE!	#VALUE!	#VALUE!	#VALUE!	#VALUE!	#VALUE!	#VALUE!	#VALUE!	#VALUE!	#VALUE!
Leptin	340.5	488.037	486.887	655.405	#VALUE!	#VALUE!	#VALUE!	#VALUE!	#VALUE!	#VALUE!	#VALUE!	#VALUE!	#VALUE!	#VALUE!	#VALUE!	#VALUE!	#VALUE!	#VALUE!	#VALUE!	#VALUE!	#VALUE!	#VALUE!	#VALUE!	#VALUE!
MCP-1	25050	23396.9	25380.8	25250.4	#VALUE!	#VALUE!	#VALUE!	#VALUE!	#VALUE!	#VALUE!	#VALUE!	#VALUE!	#VALUE!	#VALUE!	#VALUE!	#VALUE!	#VALUE!	#VALUE!	#VALUE!	#VALUE!	#VALUE!	#VALUE!	#VALUE!	#VALUE!
MIP-3a	8850	9003.18	11881.5	11669.5	#VALUE!	#VALUE!	#VALUE!	#VALUE!	#VALUE!	#VALUE!	#VALUE!	#VALUE!	#VALUE!	#VALUE!	#VALUE!	#VALUE!	#VALUE!	#VALUE!	#VALUE!	#VALUE!	#VALUE!	#VALUE!	#VALUE!	#VALUE!
beta-NGF	2990	2762.28	2811.1	2233.3	#VALUE!	#VALUE!	#VALUE!	#VALUE!	#VALUE!	#VALUE!	#VALUE!	#VALUE!	#VALUE!	#VALUE!	#VALUE!	#VALUE!	#VALUE!	#VALUE!	#VALUE!	#VALUE!	#VALUE!	#VALUE!	#VALUE!	#VALUE!
TIMP-1	18850	17625	21487.7	21578.6	#VALUE!	#VALUE!	#VALUE!	#VALUE!	#VALUE!	#VALUE!	#VALUE!	#VALUE!	#VALUE!	#VALUE!	#VALUE!	#VALUE!	#VALUE!	#VALUE!	#VALUE!	#VALUE!	#VALUE!	#VALUE!	#VALUE!	#VALUE!
TNF-alpha	1695	1458.44	1263.98	2625.64	#VALUE!	#VALUE!	#VALUE!	#VALUE!	#VALUE!	#VALUE!	#VALUE!	#VALUE!	#VALUE!	#VALUE!	#VALUE!	#VALUE!	#VALUE!	#VALUE!	#VALUE!	#VALUE!	#VALUE!	#VALUE!	#VALUE!	#VALUE!
VEGF	8905	9848.36	10197.8	10090.1	#VALUE!	#VALUE!	#VALUE!	#VALUE!	#VALUE!	#VALUE!	#VALUE!	#VALUE!	#VALUE!	#VALUE!	#VALUE!	#VALUE!	#VALUE!	#VALUE!	#VALUE!	#VALUE!	#VALUE!	#VALUE!	#VALUE!	#VALUE!

## Sheet: Chart(1)
RayBio® Cytokine Antibody Arrays -- Rat Cytokine Antibody Array 1
Charts (with Background Subtraction)
POS						NEG						CINC-2
CINC-3						CNTF						Fractaline
GM-CSF						IFN-gamma						IL1-alpha
IL-1bate						IL-4						IL-6
IL-10						LIX						Leptin
MCP-1						MIP-3a						beta-NGF
TIMP-1						TNF-alpha						VEGF

## Sheet: Background (2)
RayBio® Cytokine Antibody Arrays -- Rat Cytokine Antibody Array 1
	AST. Cont	AST. C1	AST. C4	AST.C8	Sample 5	Sample 6	Sample 7	Sample 8	Sample 9	Sample 10	Sample 11	Sample 12	Sample 13	Sample 14	Sample 15	SAMPLE 16	SAMPLE 17	SAMPLE 18	SAMPLE 19	SAMPLE 20	SAMPLE 21	SAMPLE 22	SAMPLE 23	SAMPLE 24
POS	19583.3	19000	19366.7	19466.7	#VALUE!	#VALUE!	#VALUE!	#VALUE!	#VALUE!	#VALUE!	#VALUE!	#VALUE!	#VALUE!	#VALUE!	#VALUE!	#VALUE!	#VALUE!	#VALUE!	#VALUE!	#VALUE!	#VALUE!	#VALUE!	#VALUE!	#VALUE!
NEG	165.25	360.75	101	118.25	#VALUE!	#VALUE!	#VALUE!	#VALUE!	#VALUE!	#VALUE!	#VALUE!	#VALUE!	#VALUE!	#VALUE!	#VALUE!	#VALUE!	#VALUE!	#VALUE!	#VALUE!	#VALUE!	#VALUE!	#VALUE!	#VALUE!	#VALUE!
CINC-2	6495	4945	7410	7595	#VALUE!	#VALUE!	#VALUE!	#VALUE!	#VALUE!	#VALUE!	#VALUE!	#VALUE!	#VALUE!	#VALUE!	#VALUE!	#VALUE!	#VALUE!	#VALUE!	#VALUE!	#VALUE!	#VALUE!	#VALUE!	#VALUE!	#VALUE!
CINC-3	13650	11300	12050	12100	#VALUE!	#VALUE!	#VALUE!	#VALUE!	#VALUE!	#VALUE!	#VALUE!	#VALUE!	#VALUE!	#VALUE!	#VALUE!	#VALUE!	#VALUE!	#VALUE!	#VALUE!	#VALUE!	#VALUE!	#VALUE!	#VALUE!	#VALUE!
CNTF	1205	752	819	872.5	#VALUE!	#VALUE!	#VALUE!	#VALUE!	#VALUE!	#VALUE!	#VALUE!	#VALUE!	#VALUE!	#VALUE!	#VALUE!	#VALUE!	#VALUE!	#VALUE!	#VALUE!	#VALUE!	#VALUE!	#VALUE!	#VALUE!	#VALUE!
Fractaline	1645	1630	2635	2200	#VALUE!	#VALUE!	#VALUE!	#VALUE!	#VALUE!	#VALUE!	#VALUE!	#VALUE!	#VALUE!	#VALUE!	#VALUE!	#VALUE!	#VALUE!	#VALUE!	#VALUE!	#VALUE!	#VALUE!	#VALUE!	#VALUE!	#VALUE!
GM-CSF	1640	1155	2115	2290	#VALUE!	#VALUE!	#VALUE!	#VALUE!	#VALUE!	#VALUE!	#VALUE!	#VALUE!	#VALUE!	#VALUE!	#VALUE!	#VALUE!	#VALUE!	#VALUE!	#VALUE!	#VALUE!	#VALUE!	#VALUE!	#VALUE!	#VALUE!
IFN-gamma	1175	505	568	736	#VALUE!	#VALUE!	#VALUE!	#VALUE!	#VALUE!	#VALUE!	#VALUE!	#VALUE!	#VALUE!	#VALUE!	#VALUE!	#VALUE!	#VALUE!	#VALUE!	#VALUE!	#VALUE!	#VALUE!	#VALUE!	#VALUE!	#VALUE!
IL1-alpha	2205	2490	3205	3515	#VALUE!	#VALUE!	#VALUE!	#VALUE!	#VALUE!	#VALUE!	#VALUE!	#VALUE!	#VALUE!	#VALUE!	#VALUE!	#VALUE!	#VALUE!	#VALUE!	#VALUE!	#VALUE!	#VALUE!	#VALUE!	#VALUE!	#VALUE!
IL-1bate	1705	1260	1695	2065	#VALUE!	#VALUE!	#VALUE!	#VALUE!	#VALUE!	#VALUE!	#VALUE!	#VALUE!	#VALUE!	#VALUE!	#VALUE!	#VALUE!	#VALUE!	#VALUE!	#VALUE!	#VALUE!	#VALUE!	#VALUE!	#VALUE!	#VALUE!
IL-4	2235	1685	1540	1610	#VALUE!	#VALUE!	#VALUE!	#VALUE!	#VALUE!	#VALUE!	#VALUE!	#VALUE!	#VALUE!	#VALUE!	#VALUE!	#VALUE!	#VALUE!	#VALUE!	#VALUE!	#VALUE!	#VALUE!	#VALUE!	#VALUE!	#VALUE!
IL-6	713	482	681	759	#VALUE!	#VALUE!	#VALUE!	#VALUE!	#VALUE!	#VALUE!	#VALUE!	#VALUE!	#VALUE!	#VALUE!	#VALUE!	#VALUE!	#VALUE!	#VALUE!	#VALUE!	#VALUE!	#VALUE!	#VALUE!	#VALUE!	#VALUE!
IL-10	1150	2510	1580	2265	#VALUE!	#VALUE!	#VALUE!	#VALUE!	#VALUE!	#VALUE!	#VALUE!	#VALUE!	#VALUE!	#VALUE!	#VALUE!	#VALUE!	#VALUE!	#VALUE!	#VALUE!	#VALUE!	#VALUE!	#VALUE!	#VALUE!	#VALUE!
LIX	2530	3825	3535	3505	#VALUE!	#VALUE!	#VALUE!	#VALUE!	#VALUE!	#VALUE!	#VALUE!	#VALUE!	#VALUE!	#VALUE!	#VALUE!	#VALUE!	#VALUE!	#VALUE!	#VALUE!	#VALUE!	#VALUE!	#VALUE!	#VALUE!	#VALUE!
Leptin	340.5	473.5	481.5	651.5	#VALUE!	#VALUE!	#VALUE!	#VALUE!	#VALUE!	#VALUE!	#VALUE!	#VALUE!	#VALUE!	#VALUE!	#VALUE!	#VALUE!	#VALUE!	#VALUE!	#VALUE!	#VALUE!	#VALUE!	#VALUE!	#VALUE!	#VALUE!
MCP-1	25050	22700	25100	25100	#VALUE!	#VALUE!	#VALUE!	#VALUE!	#VALUE!	#VALUE!	#VALUE!	#VALUE!	#VALUE!	#VALUE!	#VALUE!	#VALUE!	#VALUE!	#VALUE!	#VALUE!	#VALUE!	#VALUE!	#VALUE!	#VALUE!	#VALUE!
MIP-3a	8850	8735	11750	11600	#VALUE!	#VALUE!	#VALUE!	#VALUE!	#VALUE!	#VALUE!	#VALUE!	#VALUE!	#VALUE!	#VALUE!	#VALUE!	#VALUE!	#VALUE!	#VALUE!	#VALUE!	#VALUE!	#VALUE!	#VALUE!	#VALUE!	#VALUE!
beta-NGF	2990	2680	2780	2220	#VALUE!	#VALUE!	#VALUE!	#VALUE!	#VALUE!	#VALUE!	#VALUE!	#VALUE!	#VALUE!	#VALUE!	#VALUE!	#VALUE!	#VALUE!	#VALUE!	#VALUE!	#VALUE!	#VALUE!	#VALUE!	#VALUE!	#VALUE!
TIMP-1	18850	17100	21250	21450	#VALUE!	#VALUE!	#VALUE!	#VALUE!	#VALUE!	#VALUE!	#VALUE!	#VALUE!	#VALUE!	#VALUE!	#VALUE!	#VALUE!	#VALUE!	#VALUE!	#VALUE!	#VALUE!	#VALUE!	#VALUE!	#VALUE!	#VALUE!
TNF-alpha	1695	1415	1250	2610	#VALUE!	#VALUE!	#VALUE!	#VALUE!	#VALUE!	#VALUE!	#VALUE!	#VALUE!	#VALUE!	#VALUE!	#VALUE!	#VALUE!	#VALUE!	#VALUE!	#VALUE!	#VALUE!	#VALUE!	#VALUE!	#VALUE!	#VALUE!
VEGF	8905	9555	10085	10030	#VALUE!	#VALUE!	#VALUE!	#VALUE!	#VALUE!	#VALUE!	#VALUE!	#VALUE!	#VALUE!	#VALUE!	#VALUE!	#VALUE!	#VALUE!	#VALUE!	#VALUE!	#VALUE!	#VALUE!	#VALUE!	#VALUE!	#VALUE!

[truncated: 3 more sheets: Bg Substraction (2), Normalization (2), Chart (2)]
