# Supplementary material for: Myelin Basic Protein Post-Translational Modifications Orchestrate Astrocyte Regulatory Networks
Source: NeuroSci. 2026 Feb 13;7(1):26. doi: 10.3390/neurosci7010026 (PMC12921786; doi:10.3390/neurosci7010026)
Supplement: Supplementary file 1 [file neurosci-07-00026-s001.zip › Figure S8 WB-For fig.8 (LXR) densitometry.xls]

## Sheet: LXR
Image Name	Channel	Name	Signal	Total	Area	Bkgnd.	Type
lxr.jpeg	G	00001	49524	640884	8960	66	Signal
lxr.jpeg	G	00002	110773	764853	8960	73	Signal
lxr.jpeg	G	00003	100583	754663	8960	73	Signal
lxr.jpeg	G	00004	78317	786157	8960	79	Signal
Contr.	1
C1	2.23675
C4	2.031
C8	1.58139
